# Supplementary material for: Self-reported physical activity and attention performance in children aged 10–11 years
Source: PeerJ. 2026 Mar 19;14:e20867. doi: 10.7717/peerj.20867 (PMC13006003; doi:10.7717/peerj.20867)
Supplement: Supplemental Information 1 — Raw scores from the Physical Activity Questionnaire for Children (PAQ-C) and the d2-R Test of Attention, collected from all study participants. This includes a metadata sheet that provides definitions of all variables, including measurement procedures, coding, units, and sample sizes. [file peerj-14-20867-s001.xlsx]

## Sheet: Tests
TEST	REFERENCES	WHAT DOES IT MEASURE	TEST DEFINITION	WHAT WAS MEASURED	UNITS	THE NUMBER OF PARTICIPANTS	PICTURES
Laterality		Laterality		L/R	L/R
Gender		Gender		M/F	M/F
d2-R	https://www.hogrefe.com/us/shop/d2-test-of-attention.html
		accuracy in test processing.	Error percentage Ch%	%	%	423
		speed of work.	Number of processed relevant PRZ characters	number of indicators	number	423
		ability to concentrate.	Concentration performance VS	number of right indikators	number	423
			RT/S3 RawScore - OMRZ - Raw value average reaction time
			RT/S3 RawScore - OMMZ - Raw value average motor reaction time
			RT/S3 RawScore - FR - Raw response error value
			RT/S3 RawScore - RR - Raw value correct reaction
			RT/S3 RawScore - OSDRZ - Raw value of the reaction time variance measure
			RT/S3 RawScore - OSDMZ - Raw value of motor reaction time variance measure
Physical Activity Questionnaire for Older Children (PAQ-C)	https://www.researchgate.net/publication/228441462_The_Physical_Activity_Questionnaire_for_Older_Children_PAQ-C_and_Adolescents_PAQ-A_Manual

## Sheet: d2-R
Gender
1	boy
2	girl
Attention indicators	score	Definitin	Interpretation
Ch%	Error percentage	The number of errors relative to the number of processed relevant objects.	Expresses accuracy in test processing.
PRZ	Number of relevant characters processed	The number of crossed out as well as omitted relevant characters that lie between them.	Expresses the speed of work.
VS	Concentration performance	The number of correctly processed (crossed out) relevant characters (=PRZ-Ch2) minus the number of errors caused by confusion.	Expresses the ability to focus.
Boundaries between performances
d.hr. - lower bound
h. hr. - upper bound
RT/S3 RawScore - OMRZ - Raw value average reaction time	This value represents the reaction time as such.	More precisely, the mean reaction time indicates the time that elapses between the stimulus and the onset of the mechanical motor response (i.e., the release of the rest button)	A high percentile (PR>84.) means that the proband, compared to the reference population, is above average capable of responding quickly to relevant stimuli or constellation of stimuli.
RT/S3 RawScore - OMMZ - Raw value average motor reaction time	This value gives information about the motor speed of the proband.		It should generally be lower than the average response time. If the motor reaction time is longer than the reaction time, this may indicate a possible psychomotor disorder. An average motor reaction time of less than 50 ms indicates that the test was not performed properly ("Two-finger system", that is, a different finger than the one lying on the rest button was used to press the reaction button…
RT/S3 RawScore - FR - Raw response error value	Number of wrong responses
RT/S3 RawScore - RR - Raw value correct reaction	Number of correct responses
RT/S3 RawScore - OSDRZ - Raw value of the reaction time variance measure	Reaction time variance For intra-individual comparisons, the most important value is the "coefficient of variance" of the reaction time, where deviations from the norm indicate an above-average or below-average reaction time variance.		A high percentile (PR>84th) means that the proband shows an above-average low dispersion of his reaction time compared to the reference population, i.e. an above-average constant reaction time during the entire testing.
RT/S3 RawScore - OSDMZ - Raw value of motor reaction time variance measure	Motor Reaction Time Variance The “coefficient of variance” of motor reaction time is equivalent to the interpretation above (Q/P-RD).		A high percentile (PR>84th) means that the proband, compared to the reference population, has an above-average small variance of the motor reaction time, i.e. an above-average constant motor reaction time during the entire testing. A very low percentile (PR<16th) can be interpreted as slowed psychomotor skills.

## Sheet: info-PA questionaire children
LEGENDA
		Answer
PA questionnaire - for children:	Question 1	A = gymnastics	B = athletics	C = skating	D = chase game	E = walking/touristics	F = cycling	G = aerobik/fitness	H = swimming	I = dancing	J = skateboarding/penny board	K = hockey	L = football	M = volleyball	N = floroball	O = basketball	P = yoga	Q = karate	R = judo	S = Cross-country skiing	T = skiing	Other
Did you do any of the following activities outside of school class in the last 7 days (last week) ? If yes, how many times?	Question answer code	1 = not even once	2 = 1-2times	3 = 3-4times	4 = 5-6times	5 = 7times
	Question 2
How often in the last 7 days during physical education at school were you very physically active (did you get really involved in the activities)?	Question answer code	a = I didn't exercise, I didn't have a things for PE	b = rarely	c = sometimes	d = quite often	e = always
	Question 3
What did you usually do during small breaks in the last 7 days?	Question answer code	a = I was sitting (chatting, reading, doing homework, playing on the phone...)	b= I was standing or I was walking	c = I was running around or moving around a bit	d= I was running or moving a lot	e = I was running or otherwise moving the whole time
	Question 4
How many times in the last 7 days were you very physically active right after school , i.e. did she go out, play sports, play games, ride a bike...?	Question answer code	a = was sitting	b = I was standing or walking	c= i was running around a bit or otherwise moving	d =I was running around or otherwise moving a lot	e = I was running or otherwise moving the whole time
	Question 5
How many times in the last 7 days were you very physically active in the evening , i.e. did he/she go to play sports, play games, ride a bike...?	Question answer code	a = not even once	b = 1time	c = 2times	d = 3times	e = 4times	f = 5times
	Question 6
How many times were you very physically active last weekend , i.e. did he/she go to play sports, play games, ride a bike...?	Question answer code	a = not even once	b = 1time	c = 2-3times	d = 4-5times	e = 6-7times
	Question 7
Which of the following options best describes your physical activity (e.g. football, gymnastics, dancing, playing catch, jumping a shot...) in the last 7 days?	Question answer code	a = not even once	b = 1times	c = 2-3times	d = 4-5times	e = 6times and more
	Question 8
How often did you exercise on every days last week?	Question answer code	a = I spent all or most of my free time doing activities that required little physical effort	b = I sometimes did free in my spare time	c = I often did PA in my free time	d = quite often I did PA in my free time	e = I used to do PA very often in my free time
	Question 9	A = Monday	B = Tuesday	C = Wednesday	D = Thurstday	E = Friday	F = Saturday	G = Sunday
Did anything prevent you from engaging in physical activities to the same extent as you usually do (e.g. due to illness, holidays, etc.) in the past week?	Question answer code	Not at all	2 = little	3 = moderate	4 = often	5 = very often
	Question 10			Yes - prevented:
Did anything prevent you from engaging in physical activities to the same extent as you usually do (e.g. due to illness, holidays, etc.) in the past week?	Question answer code	a = yes	b = no
	Question 11	a = none	b = fotball	c = floorball	d = hockey	e = athletics	f = gymnastics	g = ballet	h = majorettes	i = dancing	j = ball games	k = turistics	other
What sports clubs do you regularly attend and how many times a week	Question answer code	1 = not even once	2 = 1-2times	3 = 3-4times	4 = 5-6times	5 = 7times
	Question 12	a = none	b = musical instrument - what kind	c = singing club	d = art club	e = ceramic club	other
What other clubs do you regularly attend and how many times a week	Question answer code	1 = not even once	2= 1-2times	3 = 3-4times	4 = 5-6times	5 = 7times and more
	Question 13	a = walk	b = turistics	c = cycling	d =skating	e = riding a scooter	f = longer shopping at the supermarket	g = gaming on tablet…	h = watching on TV	i = swimming	j = aqua park	k =cinema or theatre	l = tennis or badminton	m = jumping over a rope, over rubber, on a trampoline...	n = playing volleyball, soccer, hockey, floorball	o = fishing	p = skiing	q = boating, canoeing…	others
How many times in the last 7 days did you do these activities with your parents ?	Question answer code	1 = not even once	2 = 1-2times	3 = 3-4times	4 = 5-6times	5 = 7times and more
	Question 14	a = walk	b = turistics	c = cycling	d =skating	e = riding a scooter	f = longer shopping at the supermarket	g = gaming on tablet…	h = watching on TV	i = swimming	j = aqua park	k =cinema or theatre	l = tennis or badminton	m = jumping over a rope, over rubber, on a trampoline…	n = playing volleyball, soccer, hockey, floorball	o = fishing	p = skiing	q = boating, canoeing…	others
How many times in the last 7 days did you do these activities with grandma or grandpa?	Question answer code	1 = not even once	2 = 1-2times	3 = 3-4times	4 = 5-6times	5 = 7times and more
	Question 15
When we have free time with our parents, most often…	Question answer code	a = we go for walks, ride bikes…	b= we are at home and we play together or talk	c =we are at home, but he always does what he wants	d = shopping	e = we go on visits	f =others
	Question 16	Multiple answers, we mark e.g. a, b
When you want to go out…	Question answer code	a = you have to go out only with your friend	b = you have to go out one of the adults	c = you can walk alone	d = you have to tell one of your parents where you are going…
	Question 17	a = gaming on a tablet, PC…	b = watching TV	c = reading a book	d = reading magazines	e = chatting with friends	f = going out with friends	g =singing palying some instrument	h = painting, drawing	i = doing any sport	others
How much do you enjoy the following activities?	Question answer code	1 = I enjoy it a lot	2 = I enjoy it a bit	3 = I don't like it	4 = I don't enjoy it at all
	Question 18	a = cookies	b = ice cream	c = bonbons	d =chocolate	e = cake	f = chips	g = cheese	h = salami	i = sausages	j = meat	k = fish	l = seafood	m = vegetables	n = fruits	o = milk	p = cocoa	q = tea	r = water	s = syrup with water	t = sweet sodas	others
Mark what foods you ate in the last 7 days and how many times	Question answer code	1 = not even once	2 = 1-2times	3 = 3-4times	4 = 5-6times	5 = 7times

## Sheet: Data
		PA questionnaire - for children
ID		gender	1. A	1. B	1. C	1. D	1. E	1. F	1. G	1. H	1. I	1. J	1. K	1. L	1. M	1. N	1. O	1. P	1. Q	1. R	1. S	1. T	1. OTHER	2.	3.	4.	5.	6.	7.	8.	9. A	9. B	9. C	9. D	9. E	9. F	9. G	10.	10. Yes, it prevented me:	11.NONE	11. B	11. C	11. D	11. E	11. F	11. G	11. H	11. I	11. J
1		2	1	1	1	1	3	1	1	1	3	1	1	1	1	1	1	1	1	1	1	1		a	a	a	f	c	c	c	4	4	2	4	3	3	3	b			1	1	1	1	1	1	1	3	1
2		1	1	2	1	3	2	2	1	1	1	2	1	3	2	1	1	1	1	1	1	1	parkour 3, running 4, ping pong 3	e	e	c	f	d	d	c	2	3	4	2	1	4	3	b			3	3	1	1	1	1	1	1	1
3		1	1	1	1	4	3	2	1	1	2	2	1	2	3	1	1	1	1	1	1	1	parkour 3, running 2	e	a	a	c	b	c	d	2	3	2	3	5	3	2	b			2	1	1	1	1	1	1	1	2
4		2	3	3	2	4	2	2	2	1	2	2	1	1	2	1	1	1	1	1	1	1		e	d	c	f	d	c	c	4	4	4	1	1	1	1	b			1	1	1	1	1	1	1	2	1
5		2	1	2	1	5	2	5	1	2	1	1	1	2	3	5	1	2	1	1	1	1		e	d	d	c	c	c	c	3	1	1	3	5	5	5	b			1	2	1	1	1	1	1	1	1
6		2	2	1	1	2	2	3	1	1	3	2	1	3	1	1	1	1	1	1	1	1	ballet 2	e	d	c	e	d	c	d	3	2	3	4	4	5	3	a	headache		1	1	1	1	1	2	1	1	1
7		1	1	2	1	1	1	1	1	1	1	1	1	2	1	1	1	1	1	1	1	1	ping pong 4	a	c	d	b	a	b	c	3	3	1	1	3	4	1	b			1	1	1	3	1	1	1	1	1
8		2	1	1	1	3	3	2	2	1	2	1	1	1	1	1	1	1	1	1	1	1		d	a	c	e	c	c	c	4	3	3	1	1	4	4	b			1	1	1	1	1	1	1	2	1
9		1	1	1	3	1	1	2	1	4	1	5	1	5	3	5	2	1	1	1	1	3		e	a	c	d	e	e	b	2	2	5	5	5	1	2	b			1	2	1	1	1	1	1	1	1
10		1	1	1	1	1	2	2	2	1	1	1	1	3	2	1	3	1	1	1	1	1		a	d	d	e	d	d	d	2	5	4	3	5	2	3	b			1	1	1	1	1	1	1	1	1
11		2	1	1	1	2	1	2	1	2	1	2	1	1	3	1	1	1	1	1	1	1		e	d	d	f	e	c	b	4	1	4	1	1	1	1	b			1	1	1	1	1	1	1	1	1
12		1	1	2	1	1	1	3	1	1	1	1	1	2	1	2	1	1	1	1	1	1	ping pong 5	a	e	e	d	c	d	d	2	5	5	5	5	5	4	b			1	1	1	1	1	1	1	1	1
13		2	1	1	1	2	2	1	1	1	1	1	1	1	1	1	1	1	1	1	1	1	bedminton 2	c	b	b	b	a	c	a								b			1	1	1	1	1	1	1	1	1
14		1	1	1	1	3	2	2	1	2	1	1	1	2	1	1	1	1	1	1	1	1		e	b	a	a	a	a	a								b			1	1	1	1	1	1	1	1	1
15		2	2	1	1	1	2	2	1	2	3	3	1	1	1	1	1	1	1	1	1	1	ballet 2, running 2	d	a	a	e	b	c	d	3	4	5	5	3	2	4	a	homework		1	1	1	1	2	2	1	1	1
16		2	2	1	1	2	2	1	1	2	2	1	1	2	1	1	1	1	1	1	1	1		e	b	a	c	c	e	c	5	3	5	2	3	3	3	b			1	1	1	1	1	1	1	1	1
17		2	2	4		2	2	2	2	1	2	2	1	1	2	1	1	1	1	1	1	1		d	a	a	d	c	e	c	4	3	3	4	5	3	1	b			1	1	1	3	1	1	1	1	1
18		2	2	3	1	2	2	3	1	2	2	3	1	2	1	1	1	1	1	1	1	1		e	b	a	e	d	c	c	5	4	4	5	5	5	5	b			1	1	1	3	1	1	1	1	1
19		1	1	2	1	5	4	3	1	1	1	2	1	2	2	2	1	1	1	1	1	1	ping-pong 3, running 4, parkour 3	d	d	b	f	c	d	d	4	2	3	3	4	4	5	b			1	1	1	1	1	1	1	1	1
20		1	1	1	1	3	3	1	4	5	1	1	1	1	3	1	1	1	1	1	1	1		d	a	d	a	d	d	d	2	1	1	2	1	1	1	a	illness, cough, vomiting		1	1	1	1	1	1	1	1	1
21		1	1	1	1	3	5	2	2	1	1	3	1	1	1	3	1	1	1	1	1	1	ping pong 5	e	e	c	f	d	e	e	5	4	5	5	5	4	4	b			1	2	1	1	1	1	1	1	2
22		2	1	1	1	1	1	2	1	1	1	2	1	1	1	1	1	1	1	1	1	1		c	a	a	f	c	c	c	2	2	2	2	4	3	2	a	illness		1	1	1	2	1	1	1	2	1
23		1	1	1	1	2	1	2	1	1	1	1	1	1	1	1	1	1	1	1	1	1	parkour 2	c	e	d	f	b	c	b	5	1	1	1	4	5	5	a	duties		2	2	1	1	1	1	1	1	2
24		2	1	1	1	1	2	1	1	1	1	1	1	1	1	1	1	1	1	1	1	1	ballet 2	a	a	a	d	c	c	c	5	2	5	3	3	4	4	a	Krakow (Poland) holiday		1	1	1	1	1	2	1	1	1
25		1	1	1	1	2	1	2	1	1	1	1	1	1	1	1	1	1	1	1	1	1	parkour 2	c	e	d	c	b	b	a	2	3	1	1	3	1	1	b			1	1	1	1	1	1	1	1	1
26		1	1	4	1	1	3	2	1	1	1	3	1	2	1	1	1	1	1	1	1	1		d	d	b	d	c	b	c	3	3	2	1	2	4	4	b			1	1	1	3	1	1	1	1	1
27		1	1	3	1	3	2	3	2	1	1	2	1	3	3	1	1	2	1	1	1	1	riding on scooter 5	e	b	c	d	d	d	d	4	3	4	4	4	4	4	b			1	1	1	1	1	1	1	1	1
28		2	1	2	1	2	3	2	1	1	1	1	1	2	2	1	1	2	1	1	1	1		c	a	b	d	b	d	c	2	3	4	2	5	3	3	b			2	1	1	2	1	1	1	1	1
29		2	1	1	1	3	3	1	1	5	1	5	1	1	2	1	1	2	1	1	1	1	running 2	c	a	a	e	c	d	a	2	3	4	3	4	4	4	b			1	1	1	1	3	1	1	3	2
30		2	1	3	1	2	2	2	1	1	1	3	1	1	1	1	1	1	1	1	1	1	reading 5	d	a	a	d	b	e	c	3	2	2	3	2	5	5	b			1	1	1	3	1	1	1	1	1
31		2	1	1	1	2	2	4	1	2	1	2	1	1	2	2	1	1	1	1	1	1	running 4	d	a	a	e	d	e	e	4	5	5	5	4	5	5	a	homework		1	2	1	1	1	1	1	1	1
32		1	1	1	1	1	1	1	1	1	1	1	1	1	1	1	1	1	1	2	1	1	nerf war 2	e	c	b	a	c	a	a	1	1	1	3	1	1	1	b			1	1	1	1	1	1	1	1	1
33		1	1	1	1	2	1	1	1	1	1	1	1	2	2	1	1	1	1	1	1	1	walking the dog 3, riding on scooter 4	e	c	b	c	d	e	c	4	4	4	4	1	5	5	b			1	1	1	1	1	1	1	1	1
34		2	1	1	1	3	2	2	2	1	2	1	1	1	1	1	1	1	1	1	1	1		d	a	c	e	c	b	c	1	1	3	1	1	3	3	b			1	1	1	1	1	1	1	2	1
35		1	2	1	1	3	4	5	1	1	1	1	1	1	3	2	1	1	1	1	1	1	down hill on bike 3	e	c	a	e	e	d	e	5	4	3	5	4	5	5	b			1	2	1	1	2	1	1	1	1
36		1	1	2	1	3	2	2	1	1	1	2	1	1	3	4	1	1	1	1	1	1	with friend 2	D	C	C	E	D	D	C	3	2	5	3	3	2	4	A	illness		2	4	1	2	1	1	1	1	3
37		2	1	1	1	1	2	1	2	1	2	1	1	1	1	1	1	1	1	1	1	1		D	B	B	A	D	C	C	4	1	4	1	1	3	3	B			1	1	1	1	1	1	1	2	2
38		2	1	4	2	3	5	2	1	1	5	1	1	2	2	1	1	1	1	1	1	1		C	E	A	C	E	C	C	5	2	1	2	3	5	4	B			1	1	1	1	1	1	1	2	1
39		1	1	2	1	3	2	1	1	1	1	1	1	3	3	1	1	1	1	1	1	1		E	C	C	F	E	C	C	4	5	3	4	2	3	4	B			3	1	1	3	1	1	1	1	3
40		2	1	1	1	1	2	1	1	1	1	1	1	1	1	1	1	1	1	1	1	1	ballet 2	D	D	C	E	B	B	B	5	2	5	2	2	3	3	B			1	1	1	1	1	2	1	1	1
41		2	2	1	1	1	1	1	1	1	1	1	1	1	1	1	1	1	1	1	1	1	ballet 2	D	D	D	D	C	B	B	4	2	4	2	3	3	3	B			1	1	1	1	1	2	1	1	1
42		2	2	1	1	2	1	1	1	1	2	1	1	1	1	1	1	2	1	1	1	1	majorettes 2	C	C	B	C	C	C	C	2	4	2	4	4	2	4	B			1	1	1	1	3	2	3	2	1
43
44		2	1	1	2	2	5	3	1	3	1	3	1	1	3	1	1	1	1	1	2	1		E	A	A	D	D	E	C	3	5	2	5	4	5	5	B			1	1	1	2	1	1	1	1	4
45		2	2	4	1	2	3	2	2	1	5	2	1	1	2	1	1	1	1	1	1	1		D	B	B	C	D	C	D	5	3	4	2	4	5	5	B			1	1	1	1	1	1	1	2	1
46		1	1	3	1	2	2	3	1	2	1	1	1	5	2	1	3	1	1	1	1	1		A	A	B	D	D	D	D	4	4	3	4	4	5	3	B			3	1	1	2	1	1	1	1	2
47		1	1	1	1	3	2	1	2	1	1	2	1	2	2	1	1	1	2	1	1	1	parkour 4	D	D	C	C	D	C	C	2	2	3	3	1	1	1	B			1	1	1	1	1	1	1	1	2
48		2	4	1	2	3	4	2	3	1	5	5	1	1	2	1	1	1	1	1	1	1		D	C	C	B	D	B	B	4	1	4	1	4	4	4	B			1	1	1	1	1	1	1	3	1
49		2	2	3	1	5	3	1	1	1	2	2	1	1	1	1	2	1	1	1	1	1		C	C	C	E	D	E	B, D	4	2	3	4	3	3	2	B		A	1	1	1	1	1	1	1	1	1
50
51		2	2	1	1	5	1	4	1	4	4	1	1	1	3	1	1	1	3	1	1	1	handball 5 dodgeball 5	D	E	E	E	D	C	C	4	2	3	1	4	5	5	B			1	1	1	1	2	1	1	3	5
52		2	3	2	1	4	2	1	4	2	5	2	1	2	2	1	1	1	1	1	1	1		D	A	A	E	E	D	D	5	5	3	5	3	4	4	B			1	1	1	1	1	1	1	3	1
53		2	2	1	1	3	2	2	1	1	4	1	1	1	3	1	1	1	1	1	1	1		C	C	E	B	C	B	C	2	1	2	3	2	1	2	B			1	1	1	1	2	2	1	2	1
54		2	1	1	1	2	2	1	1	1	1	2	2	1	1	1	1	1	1	1	1	1		B	E	E	A	C	B	B	5	2	1	5	1	3	3	B			1	1	1	1	1	1	1	1	1
55		2	1	1	1	1	2	2	1	1	1	1	1	1	1	1	1	1	1	2	1	1		C	C	C	D	C	B	C	2	5	2	5	2	2	2	B			1	1	1	1	1	1	1	1	1
56		1	1	1	1	2	1	4	1	1	1	1	1	3	2	1	2	1	1	1	1	1		D	D	D	C	D	B	B	3	2	2	2	2	3	3	B			2	1	1	1	1	1	1	1	3
57		1	1	1	1	2	4	3	1	1	2	2	2	3	1	2	1	1	1	1	1	1		E	E	E	F	C	C	E	4	4	4	5	5	4	3	B			1	1	1	1	1	1	1	2	1
58		1	1	1	1	2	2	2	1	2	1	1	1	2	2	2	1	1	1	1	1	1	sleeping 5	E	E	D	F	D	C	E	5	2	4	4	4	5	5	B			5	2	1	1	1	1	1	1	2
59
60		1	1	1	1	4	2	1	1	1	1	1	1	3	1	1	1	1	1	1	1	1	parkour 2	C	C	C	B	C	C	C	3	3	2	3	3	3	2	B			3	1	1	1	1	1	1	1	3
61		2	1	1	1	1	2	1	1	1	1	1	1	1	1	1	1	1	3	1	1	1	ballet 2	D	C	B	D	B	B	B	5	4	5	1	2	3	3	B			1	1	1	1	1	2	1	1	1
62		1	1	3	1	2	2	2	1	1	2	1	1	3	1	1	1	1	1	1	1	1	parkour 2	D	B	A	D	B	E	C	3	3	3	3	2	3	3	B			3	1	1	2	2	1	1	2	2
63		2	1	1	1	2	2	2	1	1	1	2	1	2	2	1	1	1	1	1	1	1		A	B	B	A	C	B	B	1	1	2	3	1	2	2	B			1	1	1	1	1	1	1	2	1
64		2	1	1	1	1	2	3	1	1	1	1	1	1	1	1	1	1	1	1	1	1		E	C	B	A	C	B	C	1	5	5	2	2	5	3	B			1	1	1	1	1	1	1	1	1
65		1	1	1	1	2	2	2	1	1	1	1	1	3	1	1	1	1	1	1	1	1		D	C	C	D	B	C	D	3	5	1	1	1	3	2	B			2	1	1	1	1	1	1	1	1
66		1	2	3	5	5	3	5	2	4	3	5	3	4	2	5	2	1	1	1	1	5		E	C	A	E	D	D	D	5	4	5	4	4	3	3	B			1	1	1	1	1	1	1	1	1
67		1	1	1	1	3	1	2	1	1	1	1	1	2	2	1	1	1	1	1	1	1		D	B	B	D	C	E	C	3	3	2	4	4	5	5	B			1	2	1	1	1	1	1	1	1
68		1	1	1	1	3	2	1	1	1	2	1	1	1	1	1	1	1	1	1	1	1		C	C	C	E	C	C	C	4	3	1	3	4	5	4	B			1	1	1	1	1	1	1	2	4
69		2	2	4	2	3	3	2	2	1	2	2	1	2	2	1	1	2	1	1	1	1		E	B	B	F	D	C	D	3	5	3	4	3	4	3	B			1	1	1	2	1	1	1	1	1
70		1	1	1	1	3	1	1	1	1	1	1	1	5	4	3	1	1	1	1	1	1		A				E	E	D	5	5	5	1	1	1	1	B			1	1	1	1	1	1	1	1	1
71		2	2	2	1	1	2	2	1	1	3	1	1	1	1	1	1	1	1	1	1	1		E	A	A	C	C	B	C	4	2	2	4	3	4	2	B			1	1	1	1	1	1	1	3	1
72		1	7	1	7	7	7	7	7	2	7	1	7	7	7	7	1	1	2	1	1	1	parkour 7	E	D	E	C	C	C	C	3	3	3	3	5	5	5	B			1	1	1	1	1	1	1	1	2
73		1	1	1	1	1	1	1	1	1	1	1	1	1	2	1	2	1	1	1	1	1	handball 3	E	C	C	C	B	C	C	3	4	3	3	5	5	3	B			1	1	1	1	1	1	1	1	2
74		1	1	3	5	2	4	4	1	3	1	1	5	1	1	1	1	1	1	1	1	1	parkour 2	E	D	D	F	E	E	E	5	5	5	5	5	5	5	B			1	2	5	1	1	1	1	1	1
75		1	1	5	1	2	3	1	1	2	2	1	1	1	1	1	1	1	1	1	1	1	scooter 4	E	A	A	E	C	C	C	4	2	5	2	4	5	1	B			1	1	1	1	1	1	1	2	1
76		1	2	3	1	2	2	2	1	2	1	1	1	2	1	2	1	1	1	1	1	1	orienting running 4	E	E	E	F	D	E	E	5	5	5	5	5	5	5	B			1	1	1	1	1	1	1	1	1
77		2	5	1	1	1	2	1	1	2	3	1	1	1	3	1	1	1	1	1	1	1	step aerobic 2	E	B	C	E	E	D	D	5	4	5	5	4	5	5	B			1	1	1	1	2	1	1	1	1
78		1	5	3	1	3	2	3	1	2	1	1	1	5	1	2	1	1	1	2	1	1	parkour 4	E	E	E	F	D	E	E	5	5	5	5	5	5	5	B			3	2	1	1	1	1	1	1	1
79		2	1	1	1	1	1	1	2	2	1	1	1	1	1	1	1	2	1	1	1	1		C	A	C	F	C	C	C	3	5	4	2	3	4	3	B			1	1	1	1	2	1	1	1	1
80		1	1	1	1	3	2	1	1	1	1	1	1	1	2	2	1	1	1	1	1	1		D	A	A	F	E	C	D	4	4	4	4	4	3	3	B			1	2	1	1	1	1	1	1	1
81		1	1	1	1	2	2	1	1	1	1	1	1	1	1	1	1	1	1	1	1	1		A	A	A	E	A	E	C	3	4	4	4	1	2	1	A	illness		1	2	1	1	1	1	1	1	2
82		1	3	5	5	4	2	1	1	2	1	1	5	3	1	2	1	1	1	2	1	1		E	E	E	F	D	D	E	5	5	5	5	5	5	5	B			1	1	5	1	1	1	1	1	1
83		2	2	1	1	1	3	1	5	1	1	1	1	1	2	1	1	1	1	1	1	1		E	A	A	F	E	E	E	5	5	5	5	5	5	5	B			1	1	1	1	2	1	1	1	1
84
85		2	3	3	1	2	1	2	1	1	2	1	1	1	1	1	1	1	1	1	1	1		E	A	A	C	D	B	C	5	2	5	2	3	1	5	A	foot injury		1	1	1	2	2	1	1	2	1
86
87		1	1	1	1	3	2	4	1	1	1	2	1	1	2	1	1	1	1	2	1	1		D	C	B	E	C	D	D	2	2	4	3	3	5	5	B			1	1	1	1	1	1	1	1	1
88
89		2	2	2	1	2	2	1	2	3	1	3	1	1	5	1	1	1	1	1	1	1		E	B	E	F	E	E	D	5	3	5	5	5	5	5	A	I had to learn		1	1	1	1	1	1	1	1	1
90		1	1	1	1	2	2	2	1	2	1	1	1	3	1	3	1	1	1	1	1	1		E	D	C	E	C	E	E	5	5	5	5	5	5	5	B			2	2	1	1	1	1	1	1	3
91		2	1	1	1	2	2	2	1	1	2	1	1	1	2	1	1	1	1	1	1	1		E	C	C	E	C	C	C	4	2	3	4	2	4	4	B			1	1	1	1	1	1	1	2	1
92		2	1	1	1	1	1	1	1	1	1	1	1	1	1	1	1	1	1	1	1	1		A	A	A	D	A	E	A	1	2	2	2	1	5	5	A	Knee injury from sport		1	1	1	3	3	1	1	1	1
93		1	1	1	1	2	1	1	1	2	4	1	1	1	2	1	1	1	1	1	1	1	parkour 2	E	D	D	D	C	B	C	2	3	5	2	4	2	2	B			1	1	1	1	1	1	1	1	1
94		1	1	1	5	2	1	1	1	3	1	1	1	1	1	1	1	1	1	1	1	1		D	B	A	D	B	B	C	5	3	5	5	1	3	3	B			1	1	1	1	1	1	1	1	1
95		1	1	1	1	2	1	1	1	1	1	1	1	2	2	2	1	1	1	1	1	1	self defence	D	B	A	B	A	D	D	1	3	3	3	3	1	3	B		A	1	1	1	1	1	1	1	1	1
96		1	1	5	2	3	5	1	3	2	4	5	5	2	1	1	1	2	1	1	1	1			E	D		E	E	E	5	5	5	5	5	4	5	B			5	1	5	1	1	1	1	1	2
97		5	3	1	3	4	3	2	2	5	1	1	1	1	1	1	2	1	1	1	1	1		E	B	A	C	B	C	D	5	2	3	2	4	5	4	B			1	1	1	1	1	1	1	1	1
98		3	2	1	1	2	1	1	1	2	1	1	2	1	1	1	1	1	1	1	1	1		E	B	A	E	C	C	C	5	2	3	4	4	2	4	B			1	1	1	1	2	1	1	1	1
99		5	1	1	2	2	2	1	2	5	3	1	2	2	1	1	1	1	1	1	1	1		E	C	C	F	E	D	D	4	5	3	4	4	3	3	B			1	1	1	1	2	1	1	2	1
100		2	2	1	4	4	1	1	1	2	1	1	2	5	1	2	2	1	1	1	1	1		E	C	D	E	C	D	D	2	4	5	5	4	4	4	B			1	1	1	2	1	1	1	1	3
101		3	2	1	4	4	1	1	2	3	4	1	3	4	1	1	2	2	4	1	1	1	games in forest	E	C	E	F	D	D	D	3	4	4	5	4	4	3	B			1	1	1	1	1	1	1	1	3
102		2	1	1	1	2	1	1	1	2	1	1	1	1	1	1	1	1	1	1	1	1		D	A	A	A	B	A	B	3	1	2	1	1	1	1	B			1	1	1	2	2	1	1	1	1
103		1	3	1	4	4	2	1	1	3	2	1	1	2	1	1	1	1	1	1	1	1		E	C	E	B	E	C	D	2	3	4	3	2	4	3	A	I wasn't allowed to go out.		1	1	1	1	1	1	1	1	1
104		5	3	1	3	4	1	2	1	5	4	1	1	2	2	1	1	1	1	1	1	1		D	A	A	E	C	D	D	5	3	3	1	2	4	2	A	They took my blood.		1	1	1	1	2	1	1	2	1
105		1	2	1	1	2	3	4	1	1	1	1	2	1	3	5	1	1	1	1	1	1		E	E	E	E	F	E	E	5	4	5	5	5	5	5	B			1	2	1	3	1	1	1	1	5
106
107		1	1	1	2	2	3	2	1	1	1	1	4	1	1	1	1	1	1	2	1	1			C	C	E	D	C	C	4	3	4	4	3	4	4	B			2	1	1	1	1	1	1	1	1
108		5	2	1	2	2	2	1	1	3	1	1	2	1	2	1	1	1	1	1	1	1		E	C	C	F	E	D	D	4	4	5	5	4	4	5	B			1	1	1	1	2	1	1	1	1
109		4	2	1	2	4	2	2	2	3	1	1	2	2	1	1	1	1	1	1	1	1		E	C	C	E	E	D	C	5	4	5	5	3	5	4	B			1	1	1	1	2	1	1	1	1
110		2	2	1	1	1	1	1	1	1	2	1	1	3	1	1	1	1	1	1	1	1		D	B	B	D	E	B	D	5	2	5	3	5	3	2	B			1	1	1	2	2	1	1	1	1
111		5	3	1	1	2	1	1	1	5	1	1	1	1	1	1	1	2	1	1	1	1		E	A	A	E	C	E	D	4	3	3	4	5	5	5	B			1	1	1	1	2	1	1	2	1
112		1	3	5	1	1	5	1	4	1	1	1	1	2	1	2	2	1	5	2	1	1	parkour 5	d	b	e	f	d	e	e	4	5	5	5	5	3	4	b			1	2	1	1	1	1	1	1	1
113		2	1	1	1	2	1	3	1	1	1	3	1	1	1	1	1	1	1	1	1	1		c	a	b	c	b	c	c	3	3	1	4	2	4	3	b		a
114		1	1	1	2	2	2	2	1	1	1	1	1	3	1	3	2	1	1	1	1	1		e	c	d	e	c	c	c	2	4	4	4	4	3	3	b			3	2	1	1	1	1	1	1	1
115		1	2	1	1	2	2	3	1	1	1	1	1	4	2	1	1	1	1	1	1	1	parkour 5, running 5	e	d	d	f	e	e	e	2	5	3	4	5	5	5	a	leg pain		2	1	1	1	2	1	1	1	3
116		2	2	1	2	2	3	1	1	1	2	2	1	1	1	1	1	3	1	1	1	1		a	b	c	a	b	a	b	2	3	1	1	3	5	1	a	I had an infectious disease.		1	1	1	1	3	1	1	2	1
117		2	1	1	1	4	3	3	1	2	3	5	1	1	3	1	1	1	1	1	1	1		d	b	a	e	d	c	d	3	2	4	3	5	5	5	b		a
118		1	1	1	1	1	2	2	1	1	1	1	1	3	2	1	1	1	1	1	1	1	parkour 5	e	e	e	e	d	d	e	5	5	5	5	5	4	4	b			3	1	1	1	1	1	1	1	1
119		1	1	1	1	1	1	1	1	1	1	1	1	1	1	1	1	1	1	1	1	1		d	c	c	f	d	c	c	3	5	3	4	4	3	4	b		a
120		1	1	1	1	1	3	4	1	1	1	1	1	5	2	3	2	1	1	1	1	1	parkour 4, running po domě 3	c	e	e	e	d	d	e	1	4	4	1	4	4	1	a	stitches in the mouth		2	2	1	1	1	1	1	1	1
121		1	1	2	1	3	2	2	1	1	1	1	1	3	1	1	1	1	1	1	1	1	parkour 3, airsoft 2	e	b	c	c	c	c	c	2	2	3	3	3	3	2	b			1	1	1	1	1	1	1	1	1
122		2	1	1	1	3	4	2	1	1	1	4	1	1	1	1	1	1	1	1	1	1	running 3	c	b	c	d	c	c	b	2	3	3	4	5	5	5	b			1	1	1	1	1	1	1	2	1
123		2	2	1	5	4	2	5	5	5	5	5	1	2	5	1	1	2	1	1	2	2		d	e	b	f	d	c	e	2	1	3	3	1	4	4	a	I had cold		1	1	1	2	2	2	1	3	1
124		1	2	1	1	1	1	1	2	1	2	1	1	1	2	1	1	1	1	1	1	1	krav maga 2, parkour 1	e	b	c	f	c	b	b	2	4	3	4	5	4	1	a	clubs at school		1	1	1	1	1	1	1	1	1
125		2	5	1	1	1	4	1	1	1	1	4	1	1	1	1	1	1	1	1	1	1		c	a	a	d	b	b	d	2	3	3	4	5	2	2	b			1	1	1	1	3	1	1	1	1
126
127		2	2	2	2	3	3	2	2	2	1	2	1	2	2	3	3	1	1	1	1	3	painting 2	e	a	c	c	b	c	b	1	5	1	4	2	4	3	b			1	2	1	1	1	1	1	1	1
128
129		2	1	1	1	1	1	1	1	5	5	1	1	1	1	1	1	1	1	1	1	1		d	d	a	e		c	b	5	5	4	5	1	5	5	b			1	1	1	1	1	1	1	1	1
130		2	5	1	1	1	1	1	1	2	1	3	1	1	1	1	1	1	1	1	1	1		c	a	a	d	c	b	d	4	2	3	2	4	5	2	b			1	1	1	1	2	1	1	1	1
131
132		2	1	1	1	1	1	1	1	1	1	1	1	1	1	1	1	1	1	1	1	1		a			a	a	a	a	1	1	1	2	2	3	3	a	illness		1	1	1	1	1	1	2	1	1
133		2	1	1	1	1	2	1	1	1	1	1	1	1	1	1	1	1	1	1	1	1	majorettes 3	e	b	a	d	c	c	c	2	2	5	2	5	2	5	b			1	1	1	1	1	1	3	1	1
134		2	1	1	1	3	2	1	1	1	3	1	1	1	2	1	2	1	1	1	1	1		c	a	b	c	a	b	b	1	1	4		2	3	1	b			1	1	1	1	1	1	1	2	2
135		2	1	2	1	2	2		1	1	2	2	1	1	1	1	1	1	1	1	1	1		d	b	b	d	c	c	d	3	2	3	2	2	2	3	b			1	1	1	2	1	1	1	2	1
136		2	1	2	1	3	3	2	1	1	4	1	1	1	2	1	1	3	2	1	1	1	trip 2	d	b	c	e	c	c	c	5	2	5	3	1	5	5	b			1	1	1	2	1	1	1	4	1
137
138		2	1	2	1	2	2	1	1	1	3	1	1	2	2	1	2	1	1	2	1	1		d	e	e	d	b	b	b		5	5	5		1	2	a	herpes zoster		1	1	1	1	1	1	1	1	1
139		1	1	1	1	1	1	1	1	2	1	2	1	1	1	1	1	1	1	1	1	1	kendo 2	d	c	c	e	c	c	c	2	3	2	3	3	1	2	a	asthma		1	1	1	1	1	1	1	1	2
140		2	3	3	4	2	2	1	2	2	2	2	1	1	2	1	1	2	1	1	1	1		d	d	c	f	d	d	e	4	2	5	5	5	4	3	b			1	1	1	2	3	2	1	3	3
141		2	2	1	2	2	2	1	1	2	1	2	1	1	1	1	1	1	1	2	1	1		e	b	c	d	b	c	b	3	3	3	3	3	2	2	b			1	1	1	1	2	1	1	1	1
142		2	3	1	1	2	2	1	1	2	1	2	1	1	2	1	1	2	1	1	1	1		c	b	c	d	b	c	c	2	2	5	4	2	4	4	b			1	1	1	1	2	1	1	1	3
143		2	2	1	2	2	3	1	1	1	1	1	1	1	1	1	1	1	1	2	1	1		c	c	b	e	b	c	c	3	3	4	4	2	4	4	b			1	1	1	1	2	1	1	1	1
144		1	1	1	1	1	2	2	1	1	1	1	1	1	1	2	1	1	2	2	1	1	scooter 5	d	c	b	b	b	e	a	4	4	4	4	4	4	4	b			1	2	1	1	1	1	1	1	1
145		1	1	1	4	4	1	1	1	2	1	1	1	1	1	1	1	1	1	1	1	1		c	a	a	f	a	e	d	5	5	4	4	2	5	5	b			1	1	1	1	1	1	1	2	1
146		1	3	1	1	1	1	1	1	1	1	3	1	1	1	1	1	1	1	1	1	1	parkour 2, running 5, computer games 5	e	e	c	f	d	a	d	1	1	1	1	1	1	1	b			1	1	1	1	2	1	1	1	1
147		1	1	1	1	1	1	1	1	2	1	1	1	1	1	1	1	1	1	2	1	2		a	c	b	a	c	c	b	1	4	3	5	1	1	1	b		a
148
149		1	3	1	1	1	1	1	1	1	2	1	1	3	1	1	1	1	1	1	1	1	parkour 2, running 5, hraní na computer 5	e	a	a	e	a	e		1	1	1	1	1	2	2	b			2	1	1	1	1	1	1	2	1
150		1	1	1	1	2	2	1	1	1	1	1	1	1	1	1	1	1	1	11	1	1		a	a	a	c	a	a	a	1	1	1	1	1	5	1	a	computer, homework, cell phone	a
151		1	2	1	1	2	4	1	1	1	1	1	1	2	2	1	1	1	1	1	1	1	self defence 2	d	b	c	c	c	d	c	2	2	2	3	1	4	4	b			1	1	1	1	1	1	1	1	1
152		1	1	1	2	1	3	2	1	1	1	1	1	2	1	1	1	1	1	2	1	1		c	a	b	d	b	c	c	4	4	2	2	2	2	2	a	cell phone, television		2	1	1	1	1	1	1	1	2
153		1	1	1	1	4	1	2	1	3	1	1	1	1	2	1	1	1	1	2	1	1	preparation 2	e	c	c	d	c	c		4	4	3	2	2	3	2	b			1	1	1	1	1	1	1	1	2
154		2	1	1	1	3	1	2	1	2	1	1	1	1	1	1	1	1	1	1	1	1	orientiering running 3, riding on scooter 4, tennis 3, windsurfing 2	e	d	c	f	d	d	d	4	5	4	4	5	5	5	b			1	1	1	1	1	1	1	1	1
155		2	5	5	5	5	5	5	1	5	2	1	1	2	1	1	1	1	1	5	5	5		e	b,d	b	f	b	d	c	5	5	5	4	4	4	4	b			1	1	1	5	5	1	1	2	1
156		2	2	1	1	5	3	4	1	2	5	1	1	1	1	1	1	2	1	1	1	1		e	e	a	f	c	d	c	4	4	3	3	4	2	3	b			1	1	1	2	1	1	1	2	1
157		1	1	1	1	1	1	1	1	1	1	2	1	3	5	1	1	1	1	1	1	1		e	c	c	f	e	e		5	5	5	5	5	5	5	b			2	5	1	1	1	1	1	1	1
158		1	1	1	1	5	2	3	1	2	1	3	1	1	2	1	3	1	1	1	1	3		d	b	b	d	b	c	a	2	4	2	4	2	4	4	b		a
159		1	4	1	4	5	3	5	4	5	2	4	2	3	3	1	2	1	3	1	5	5	parkour 5	d	a	a	b	a	c	b	4	1	2	1	2	1	2	b			1	1	1	1	1	1	1	1	1
160		2	1	2	1	1	1	1	1	2	1	1	1	1	1	1	1	1	1	1	1	1	playground 2	c	b	b	a	b	c	a	1	2	2	2	3	4	4	b			1	1	1	2	1	1	1	1	1
161		1	1	1	1	1	2	1	1	2	1	1	1	1	1	1	1	1	2	1	1	1		d	b	b	a	d	c	d	2	1	2	3	2	1	1	b			1	1	1	1	1	1	1	1	1
162		1	1	1	1	2	2	3	3	1	1	1	1	2	1	1	1	1	1	1	1	1	tennis 5	d	e	e	f	c	d	d	5	5	5	5	5	5	5	b			1	1	1	1	1	1	1	1	1
163		1	1	1	1	1	2	1	1	1	1	2	1	1	1	1	1	1	1	1	1	1		c	a	a	a	d	b	a	3	2	2	2	2	2	2	b		a
164		2	2	1	1	2	2	1	1	1	2	2	1	1	1	1	1	1	1	1	1	1		d	b	c	d	c	c	c	3	3	3	2	2	3	3	b			1	1	1	1	2	1	1	2	1
165		2	1	2	1	2	3	2	1	2	1	1	1	2	1	1	1	1	1	1	1	1	orientiering running 2	e	b	b	c	c	c	c	3	4	2	1	2	3	3	b			1	1	1	2	1	1	1	1	1
166		1	1	1	1	1	2	2	1	1	1	1	1	2	1	1	1	1	1	1	1	1		e	a	a	a	d	a	b	1	2	1	1	1	1	1	b			1	1	1	1	1	1	1	1	1
167		1	1	1	1	3	1	3	1	1	1	1	1	5	1	1	1	1	1	1	1	1	strange training 2	d	d	d	f	c	e	e	5	4	5	5	4	5	3	b			3	1	1	1	1	1	1	1	1
168		1	1	1	1	3	3	2	1	2	1	1	1	2	2	2	1	1	1	1	1	1	riding on scooter 4	d	a	e	e	c	c	c	3	2	1	3	3	3	2	b			1	1	1	1	1	1	1	1	1
169		1	1	2	4	2	2	2	1	1	1	1	4	2	2	1	1	1	1	1	1	1		a	c	b	d	c	c	b	2	4	3	3	4	3	4	b			1	1	3	2	1	1	1	1	1
170		1	1	2	1	3	2	3	1	2	1	1	1	5	2	1	1	1	1	1	1	1		e	d	c	d	b	e	c	1	3	3	3	3	4	4	b			3	1	1	1	1	1	1	1	2
171		1	1	1	1	1	1	1	1	1	1	1	1	1	1	1	1	1	1	1	1	1		e	c	e	f	c	b	d	5	5	5	5	5	5	5	b			2	1	2	1	1	1	1	1	2
172		2	2	1	1	2	3	2	1	2	1	1	1	1	2	1	1	1	1	1	1	1		c	b	b	c	c	c	c	2	5	3	5	3	3	2	b			1	1	1	1	2	1	1	1	1
173		1	1	1	1	1	1	1	1	1	1	5	1	1	1	1	1	1	1	1	1	1		C	E	C	B	B	A	B	1	1	3	1	1	4	4	B
174		1	1	3	1	2	3	2	2	1	1	4	1	2	3	1	1	2	2	1	1	1	parkour 4, SPRINT 2	E	B	D	C	B	C	B	2	4	2	4	3	5	1	B
175		1	1	1	1	1	1	1	1	1	1	1	1	1	2	1	1	1	2	1	1	1		D	C	C	E	C	C	B	4	5	4	5	2	1	1	B
176		1	1	1	1	2	4	2	1	1	1	1	1	1	2	1	1	1	3	1	1	1		C	B	B	B	B	B	B	4	2	3	1	2	1	1	B
177		2	5	1	1	1	1	1	1	1	1	3	1	1	1	1	1	1	1	1	1	1		E	E	E	F	E	C	E	5	5	5	5	5	5	5	B							5
178		2	1	3	1	2	2	3	1	2	2	2	1	1	2	1	3	1	1	1	1	1		D	D	E	E	E	C	D	4	4	2	4	5	4	4	A	neck injury					2					2
179		2	4	4	1	1	2	1	4	4	2	2	1	1	2	1	1	2	1	1	1	1	aquabell 4	E	C	E	A	C	B	D	3	5	5	3	5	2	5	B						4	4	2		4	2
180		1	1	1	1	5	5	1	1	1	2	2	1	2	1	1	1	2	2	1	1	1	parkour 5	E	E	E	F	E	E	E	5	5	5	5	5	5	5	B			2							2	5
181		1	1	1	1	1	2	2	1	1	1	1	1	2	1	1	1	1	1	1	1	1		E	C	C	C		C	D	5	2	2	5	4	3	3	B
182		2	1	1	1	2	2	1	1	1	1	1	1	1	2	1	2	1	1	1	1	1		D	B	C	C	C	B	B	4	3	3	1	1	1	3	A	illness
183		1	1	1	1	4	3	2	1	1	2	5	1	2	3	1	1	1	1	2	1	1	parkour 3, strange training 3	E	D	E	C	C	C	C	2	3	4	4	4	4	4	B
184		1	1	1	2	1	1	1	1	1	1	5	1	3	1	1	1	1	1	1	1	1		C	E	C	A	B	A	A	1	1	1	1	5	5	5	B			3								2
185
186		2	1	1	1	2	2	1	1	1	1	1	1	1	2	1	2	1	1	1	1	1	orientiering running 2, riding a horse 2	E	B	C	E	C	C	D	5	2	5	5	5	2	2	B
187		1	1	1	1	3	3	1	1	1	2	1	1	1	1	1	1	2	1	1	1	1		C	C	D	B	A	B	B	3	2	3	3	2	2	2	B
188		2	1	1	1		3	4	1	1	1	2	1	1	2	1	2	1	1	1	1	1		E	D	D	C	D	B	C	3	2	3	2	3	4	4	B											2
189		1	1	4	2	5	3	4	1	3	2	4	1	1	1	2	2	2	2	1	1	1	parkour 5, PE 5	D	D	D	E	D	D	D	4	3	2	4	1	3	5	B				2		4	3			2	2
190		1	1	1	1	2	1	4	1	2	1	1	1	1	2	1	1	1	1	1	1	1	tennis 5, special combat 3	B	B	B	D	C	D	B	4	2	3	4	5	5	5	B											3
191		1	1	1	1	1	1	1	1	1	1	1	1	1	1	1	3	1	1	1	1	1		E	C	B	A	C	C	C	5	1	5	5	5	1	1	B
192		2	1	1	1	2	2	1	2	1	2	1	1	1	2	1	1	1	1	1	1	1	jazzdance 2	E	C	D	C	A	B	B	2	3	3	4	2	3	2	B							2			2
193		1	1	1	1	1	1	5	1	1	1	1	1	1	1	1	1	1	1	1	1	1	box 5	E	E	E	F	E	E	E	5	1	1	1	5	5	5	B
194		2	1	1	1	1	1	1	1	1	1	1	1	1	1	1	1	1	1	1	1	1		E	C	E	D	D	C	B	2	2	3	2	2	3	3	B
195		2	1	1	3	3	3	1	1	1	1	1	1	1	1	1	1	1	1	1	1	1		B	C	A	C	A	C	C	1	1	5	5	1	5	1	B							3
196		1	1	1	1	1	1	1	1	1	1	4	1	1	1	3	1	1	1	1	1	1	versality 2	E	D	D	E	C	C	C	4	5	4	5	4	5	5	B				3
197		2	1	2	1	2	1	1	1	1	1	1	1	1	2	1	1	1	1	1	1	1	reading 2	B	A	A	B	D	B	B	4	3	2	2	1	3	2	B
198		1	1	1	1	1	1	1	3	1	1	1	1	2	1	1	2	1	1	1	1	1		D	C	B	D	D	D	C	5	1	1	1	5	1	5	B		A
199		1	2	1	1	1	1	2	1	2	1	2	1	1	2	1	1	1	1	1	1	1		D	A	B	C	B	C	B	2	5	2	3	1	1	3	A	illness						2				2
200		2	1	2	1	2	2	1	2	1	5	1	1	1	1	1	1	2	1	1	1	1	morning exercise 4	D	C	C	C	E	E	B	2	1	5	4	2	3	3	B
201		2	4	1	1	1	2	3	1	2	1	1	1	1	1	1	1	1	1	1	1	1	running 3	D	B	B	C	C	C	C	1	5	3	5	1	5	4	A	illness						2
202		2	1	1	1	3	3	2	1	1	2	1	1	1	3	1	1	1	1	1	1	1		D	D	D	C	C	A	B	2	4	3	3	2	4	3	B										2	2
203		1	1	1	1	3	2	1	1	1	2	1	1	1	3	1	1	1	1	1	1	1		E	A	A	A	A	C	A	2	3	3	3	2	1	1	B										3
204		1	1	1	1	2	2	1	1	1	1	3	1	1	1	1	1	1	1	1	1	1		A	E	D	E	D	C	C	1	1	1	1	1	2	4	A	illness			3	5		2				3
205		2	1	2	5	2	1	1	1	1	5	5	1	1	2	1	2	1	1	1	1	1		D	B	D	F	D	C	A	3	5	3	5	2	5	5	B						2				5	2
206		2	1	2	1	3	4	4	1	1	1	1	1	1	3	1	1	1	1	1	1	1	horse parkour 2	E	B	C	E	E	C	B	4	4	4	4	1	1	1	B						2
207		2	1	1	1	2	2	1	1	1	2	2	1	1	1	1	1	1	1	1	1	1		D	A	C	C	B	A	B	3	3	3	3	2	4	4	A	cleaning, babysitting	A
208		1	1	1	1	2	2	1	1	1	1	1	1	2	2	1	1	1	1	1	1	1	handball 3	D	A	A	D	C	A	C	5	1	5	1	5	1	1	B											2
209		2	1	1	2	1	1	1	1	1	1	2	1	1	1	1	1	1	1	1	1	1		E	A	C	C	C	C	B	3	4	1	4	1	5	5	B		A
210		1	1	1	1	1	1	1	3	1	1	5	1	1	1	1	1	1	1	1	1	1	RUGBY 3, PINGPONG 2	E	A	C	D	D	D	C	5	5	1	5	1	5	5	B											3
211		2	2	1	1	1	1	1	2	1	5	1	1	1	1	1	1	1	1	1	1	1	ballet 3, DANCE 3	E	C	E	D	D	C	E	5	5	5	5	5	4	4	B							2	2	2	5
212		1	1	1	1	2	3	1	1	1	1	3	1	1	3	1	2	1	1	1	1	1		E	C	D	D	B	C	B	2	3	2	1	5	3	1	B
213		2	1	1	1	2	3	1	1	1	1	2	1	1	1	1	1	1	1	1	1	1	running 5	E	B	C	C	E	D	B	3	3	3	3	3	3	3	B		A
214
215		1	1	1	1	3	4	1	1	1	1	5	1	2	3	1	3	1	1	3	1	1	running 5, rope climbing 3	D	C	C	E	C	C	C	2	3	3	5	3	4	3	A	leg injury
216		2	1	1	1	2	2	1	1	1	1	2	1	1	2	1	1	1	1	1	1	1	riding a horse 2	E	C	D	D	C	B	B	2	4	4	3	2	2	2	B
217		2	1	2		2		2															canoeing 4	B	D	D	F	D	C	D	5		5	5	5		5	B							2
218		1	1	1	1	3	2	1	1	1	2	5	1	2	2	1	1	1	1	3	1	1	handball 3	E	C	D	B	C	C	C	3	4	3	3	3	3	1	B					2
219
220		1	1	1	2	2	3	2	1	1	1	1	1	1	1	2	1	1	1	1	1	1		D	A	C	C	A	C	B	3	2	1	3	1	4	3	B			2								2
221		2	1	1	1	2	3	1	1	1	1	1	1	1	3	1	2	1	1	1	1	1	tennis 1	c	c	b	e	d	b	d	3	2	3	1	4	3	2	a	I had cold		1	1	1	1	1	1	1	1	3
222		2	1	1	1	2	1	2	1	1	1	1	1	1	1	1	1	1	1	1	1	1		d	c	a	d	c	b	c	3	3	2	2	3	4	4	b		a
223		1	1	1	1	2	2	3	1	2	1	2	1	2	2	1	1	1	1	1	1	1	tennis 2	e	a	a	f	c	c	d	4	2	5	3	1	2	5	b			2	1	1	1	1	1	1	1	2
224		1	2	2	1	2	2	1	1	1	1	1	1	1	1	1	2	1	1	1	1	1		c	a	b	e	b	c	c	1	4	4	4	4	2	1	b			1	1	1	2	1	1	1	1	2
225		2	1	3	2	1	3	1	1	1	1	1	1	3	2	2	3	1	1	1	1	1	tennis 3	e	a	c	e	c	c	c	4	3	4	2	3	2	1	a	I was visiting friends.		1	1	1	3	1	1	1	1	3
226		2	1	1	1	2	3	2	1	1	3	1	1	1	3	1	1	1	1	1	1	1		c	b	c	e	d	c	d	5	2	4	4	5	3	2	b			1	1	1	1	1	2	1	3	3
227
228		1	2	2	1	3	3	3	2	1	3	1	1	2	2	1	2	1	1	1	1	1		a	d	d	f	c	c	d	3	2	2	3	3	3	3	a	illness		1	1	1	2	1	1	1	1	2
229		1	1	2	1	2	2	1	2	1	1	1	1	2	2	1	1	1	1	1	1	1	golf 2	d	c	c	f	c	d	c	2	3	1	3	3	3	2	b			1	1	1	1	1	1	1	1	1
230		2	2	3	1	3	4	1	2	1	4	1	1	1	3	1	4	1	1	1	1	1		c	b	b	e	c	c	c	4	1	5	1	4	3	4	b			1	1	1	1	1	1	1	1	1
231		2	5	4	2	3	5	3	2	2	5	1	1	2	2	1	2	2	1	1	1	1	singing 5, play the piano 3, painting 5	e	a	b	f	e	e	d	3	5	2	4	5	4	5	b			1	1	1	2	3	2	1	2	1
232		1	1	1	1	1	1	1	1	1	1	2	1	2	1	2	1	1	1	1	1	1		e	e	c	e	c	e	b	5	5	5	5	3	4	1	b			4	1	1	1	1	1	1	1	1
233		2	3	1	1	2	1	2	1	1	2	3	1	1	1	1	1	1	1	1	1	1		d	b	b	d	b	c	c	2	3	1	2	4	2	1	b		a
234		2	1	3	1	1	1	1	1	1	1	1	1	1	2	1	1	1	2	1	1	1		d	a	b	e	c	d	b	4	2	5	2	2	1	1	b			1	1	1	1	1	1	1	1	1
235		2	3	1		2		1	2	1	5	1	1	2	1	1	1	2	1	1	1	1		e	c	a	e	d	c	d	3	4	4	4	2	2	3	b			1	1	1	1	1	1	1	3	1
236		1	1	1	1	5	1	1	1	1	1	2	1	1	2	5	1	1	1	1	1	1		e	c	a	d	a	e	b	5	1	5	1	5	1	1	b	illness		1	3	1	1	1	1	1	1	1
237		2	5	5		3	5	2	2	2	1	1	1	1	5	1	1	5	1	1	1	1		e	b	b	d	e	e	e	5	5	5	5	5	4	5	b			1	1	1	2	1	1	1	1	2
238		1	1	1	1	1	2	1	1	2	1	1	1	1	1	1	2	1	1	1	1			e	a	a	d	d	e	c	3	2	3	3	1	1	1	b		a
239		2	2	2	1	1	4	1	1	1	2	1	1	1	2	1	1	1	1	1	1	1		e	b	b	c	c	d	d	3	4	3	1	3	5	5	b			1	1	1	1	1	1	1	4	1
240		1	1	5		5	5		3	5		3	2	4	2	3	1		1	1	1	1	parkour 4	e	c	c	e	b	d	b	3	3	4	5	4	2	5	a	I had to learn		2	2	1	1	1	1	1	1	2
241		1	1	3	1	3	1	1	4	1	3	1	1	1	1	1	1	1	2	1	1	1	parkour 3	e	e	a	a	a	a	a	1	1	1	1	1	1	1	b		a
242		1	1	2	1	3	3	2	2	1	1	1	1	4	1	1	1	1	1	1	1	1	running 2	e	d	d	c	d	b	d	4	4	3	4	3	3	2	a	knee, shoulder and ankle injuries		4	1	1	1	1	1	1	1	4
243		2	1	1	2	2	4	5	1	2	3	2	1	2	2	1	1	1	1	5	1	1	hidden game 5, running 2	c	a	b	a	e	d	c	4	2	1	5	3	1	3	b			2	1	1	1	1	1	1	3	2
244		2	2	2	1	1	3	1	1	2	1	1	1	1	1	1	1	1	1	1	1	1		e	a	b	a	c	c	c	2	1	2	1	3	4	4	b			1	1	1	1	2	1	1	1	1
245		2	4	1	1	2	2	1	1	1	1	1	1	1	1	1	1	1	1	1	1	1	fresbe 3	d	b	b	a	c	c	b	1	2	2	3	2	3	4	b			1	1	1	1	1	1	1	1	1
246		2	1	1	2	1	2	2	1	1	2	1	1	2	2	1	1	1	1	2	1	1	running 2	d	a	a	c	b	b	b	1	1	2	3	1	2	3	b			1	1	1	1	1	1	1	1	1
247		1	1	4	1	3	2	1	1	1	1	1	1	5	1	1	1	1	1	1	1	1		d	c	e	f	e	d	e	3	5	4	5	3	5	5	b			2	1	1	1	1	1	1	1	1
248		2	2	1	1	3	5	3	1	2	1	1	1	1	2	1	1	1	1	1	1	1		d	b	a	b	b	b	d	3	2	4	2	3	5	4	b			1	1	1	1	1	1	1	1	1
249		1	1	3	1	2	2	2	1	2	2	1	1	3	1	1	1	2	1	1	1	1	tennis 2	d	c	b	c	c	c	c	2	4	2	4	3	5	3	a	I had to learn		1	1	1	1	1	1	1	2	1
250		1	1	1	1	2	2	3	4	2	1	2	1	3	1	2	1	1	1	1	1	1	fencing 3	d	c	d	f	c	e	e	3	2	4	5	3	2	2	a	Mom wouldn't even let me go out to play floorball.		1	2	1	1	1	1	1	1	2
251		1	1	1	2	1	2	1	1	1	1	1	1	1	2	1	1	1	1	1	1	1		b	a	a	a	a	c	b	2	1	1	1	2	2	2	b			1	1	1	1	1	1	1	1	1
252		2	1	1	2	2	3	2	1	1	1	3	1	2	1	3	1	1	1	1	1	1		d	c	c	b	b	d	c	3	1	1	1	1	2	3	b			1	2	1	1	1	1	1	1	1
253		2	2	1	4	5	5	2	1	3	5	3	1	4	3	2	1	2	2	1	1			e	c	c	e	d	c	c	4	3	1	4	3	5	5	b			2	1	1	1	3	2	4	5	4
254		1	1	2	1	3	2	2	1	1	1	3	1	2	3	1	5	1	1	1	1	1		d	c	e	f	d	e	d	4	4	3	4	4	4	4	b			1	1	1	1	1	1	1	1	1
255		1	1	1	1	1	1	1	1	1	1	1	1	2	1	1	1	1	1	1	1	1	badminton 2	d	a	a	c	a	e	a	3	3	3	2	3	2	3	b			2	1	1	1	1	1	1	1	1
256		1		4	4	5			2	5	1	3	1	3	5	5	5	1	1	1	1	1	benbinkton 5	d	c	c	f	e	e	a	5	2	3	5		3	5	b			1	1	1	1	1	1	1	1	1
257		1	1	1	1	2	2	1	1	2		3	1	1	2	1	1	1	1	1	1	1	kayak 2, strange training 2	e	a	a	c	c	c	c	1	4	1	4	1	3	3	b			1	1	1	1	1	1	1	1	1
258		2	5	1	2	1	3	1	4	1	5	1	1	1	1	1	1	2	1	1	1			d	c	a	c	b	b	d	2	2	2	2	3	4	4	b		a
259		2	2	2	1	1	3	1	1	4	2	1	1	1	1	1	1	2	1	1	1	1		d	b	a	d	b	c	c	2	5	3	5	3	3	4	a	holiday		1	1	1	1	1	1	1	2	1
260		2	1	1	3	2	1	5	1	2	1	1	1	1	1	1	1	1	1	1	1	5		a	b		f	a	a	b	2	3	2	3	3	3	3	b			1	1	1	1	1	1	1	1	2
261
262		1	5	5	1	1	1	5	1	1	1	3	2	1	1	1	2	1	1	1	1	1	box 4	e	e	e	a	e	e	c	5	5	5	5	5	5	5	b			2	1	1	5	5	1	1	1	2
263		2	1	1	1	1	1	2	1	2	1	1	1	1	1	1	1	1	1	1	1	1	English lessons 2	a	a	a	b	b	b	a	3	2	2	2	3	1	1	b		a
264		1	1	2	1	2	1	2	1	1	1	1	1	3	2	1	2	1	1	1	1	1		e	e	e	b	e	e	e	1	1	1	1	1	1	1	b			2	1	1	2	1	1	1	1	1
265
266		1	2	2	1	3	3	1	1	1	1	1	1	1	2	1	1	1	1	1	1	1		a	c	c	d	c	c	e	4	3	3	5	4	4	5	b		a
267
268		2	1	1	1	1	1	3	1	2	1	1	1	1	1	1	1	1	1	1	1	1	English lessons 2	a	a	a	a	b	c	b	3	1	1	1	3	3	3	b		a
269		1	1	1	2	5	2	1	1	1	1	1	1	2	1	1	1	1	1	1	1	1		a	b	a	e	c	d	b	4	3	3	3	2	5	5	b		a
270		2	1	2	2	2	1	1	1	1	1	1	1	1	2	1	1	1	1	1	1	1		a	a	a	b	b	c	b	3	4	2	5	4	4	3	a	my friend was in Slovakia		1	1	1	2	1	1	1	1	1
271
272		2	1	1	1	1	1	1	1	1	1	1	1	1	1	1	1	1	1	1	1	1		a	a	a	d	b	b	a	2	2	2	2	2	2	2	a	dislocated knee		1	1	1	1	2	1	1	1	1
273		2	1	1	1	2	3	1	1	1	2	1	1	1	1	1	1	1	1	1	1	1	aerobic 2	a	a	a	f	c	c		4	4	4	4	4	4	4	b			1	1	1	1	1	1	1	2	2
274		2	1	1	1	2	2	1	1	1	2	2	1	1	2	1	1	2	1	2	1	1	parkour 2	a	a	a	b	c	b	d	4	3	5	5	3	5	5	b			1	1	1	1	1	1	1	1	1
275		2	1	1	1	1	1	1	1	1	1	1	1	1	1	1	1	1	1	1	1	1		a	a	a	d	d	c	c	4	3	4	3	2	2	2	a	asthma		1	1	1	1	1	1	1	2	2
276		1	1	2	1	1	2	1	1	1	1	1	1	1	2	1	1	1	1	1	1	1	parkour 2	a	c	d	c		b	b	3	1	1	2	2	1	1	b			1	1	1	1	1	1	1	1	1
277		1	2	3	1	1	3	1		2	1	1	1	3	2	1	1	1	1	1	1	1	parkour 3	a	d	d	c	b	c	c	4	5	2	3	1	4	4	b			2	1	1	1	1	1	1	1	1
278		1	1	1	5	3	2	1	1	1	1	1	2	3	1	1	1	1	1	1	2	1		a	c	c	b	d	c	e	4	3		3	2	1	5	b			1	1	1	1	1	1	1	1	1
279
280		1	1	1	5	2	2	5	1	1	5	5	1	3	1	1	5	1	1	1	1	1	parkour 5	a	c	a	f	e	e	e	5	4	4	5	4	3	5	a	learning		1	1	1	1	1	1	1	1	2
281		2	2	2	4	4	2	3	3		5	4	1	3	5	2	4	3	2	1	1	1	parkour 2, long jump 4, walking 5	a	c	c	b	a	a	b	3	5	4	1	5	5	5	b		a
282
283		2	2	1	1	3	2	1	2	3	1	1	1	2	2	1	1	1	1	1	1	1	aquabells 3	a	b	c	f	c	c	c	3	2	5	5	5	3	2	b			1	1	1	1	1	1	1	1	1
284		2	2	2	5	5	5	4	4	3	4	5	2	5	3	5	4	3	1	1	1	1		a	c	d	f	c	c	e	5	4	5	4	5	5	4	b			5	4	1	1	1	1	1	1	1
285		2	1	1	1	1	3	1	1	1	1	1	1	1	1	1	1	1	1	1	1	1		a	b	c	b	a	b	b	1	1	1	1	1	1	1	b		a
286		2	1	1	1	1	2	1	2	1	1	1	1	1	1	1	1	1	1	1	1	1		a	a	a	a	b	c	c	5	4	3	4	3	2	2	a	grandma		1	1	1	1	1	1	1	1	1
287		1	5	5	5	5	5	5	5	5	1	5	5	1	3	2	2	5	1	1	1	1		a	a	a	f	e	e	a	5	5	2	5	5	5	5	b			1	1	5	1	1	1	1	1	1
288
289		2	1	1	1	2	3	1	1	2	2	1	1	1	2	1	2	1	1	1	1	1		a	e	c	b	b	d	b	2	2	3	2	3	3	3	b		a
290
291		2	1	2	2	2	5	2	3	1	2	3	1	2	2	1	1	2	1	1	1	1		a	c	d	e	c	d	b	5	3	4	4	5	5	4	b			2	1	1	3	2	1	1	2	3
292
293		2	2	2	1	2	1	1	1	1	3	1	1	1	2	2	2	1	1	1	1	1	climbing 2	d	d	a	e	d	c	e	3	4	5	5	4	4	4	b			1	1	1	1	1	1	1	1	1
294		2	3	2	1	1	2	1	1	2	2	1	1	1	2	1	2	3	1	1	1	1	tennis 2	d	b	a	f	d	b	e	3	2	3	5	3	4	3	b			1	1	1	1	1	1	1	1	1
295		2	1	1	1	2	5	2	2	1	1	1	1	1	2	1	1	1	1	1	1	1		b	a	b	b	c	c	b	3	1	2	3	2	1	2	b		a
296		2	1	1	1	2	3	1	2	1	1	1	1	1	2	1	1	1	1	1	1		cheerleaders 2, majorettes 2	b	b	b	d	c	c	b	2	1	3	3	2	2	2	b			1	1	1	1	1	1	2	1	2
297		2	1	2	1	3	4	1	2	1	3	2	1	1	1	1	1	1	1	1	1	1		d	d	a	e	d	d	e	3	4	5	5	4	4	3	b			1	1	1	2	1	1	1	3	3
298		1	1	5	1	5	5	1	5	5	4	1	1	5	5	5	5	1	1	1	1	1	box 5	a	a	d	f	e	a	d	1	3	4	5	2	3	3	b			1	1	1	1	1	1	1	1	1
299		2	1	2	1	3	2	1	1	1	5	1	1	1	2	1	3	4	1	1	1	1	training 5	e	d	b	d	c	e	c	5	3	4	3	3	5	5	b		a
300		1	2	2	1	2	2	1	3	1	1	1	1	2	2	2	2	1	1	2	1	1		b	c	a	e	c	b	c	2	3	4	4	5	2	3	a	unhealed eye		1	1	1	1	1	1	1	1	2
301		2	1	2	1	2	3	1	1	1	2	1	1	1	2	1	1	1	1	1	1	1	cheerleaders 2	c	b	b	d	c	c	c	3	2	3	3	2	3	3	b			1	1	1	1	1	1	1	2	1
302		2	5	5	4	1	1	2	4	4	4	5	1	1	4	1	2	5	2	1	1	5	parkour 5	c	a	a	f	e	e	e	5	5	5	5	5	5	5	b			1	1	1	5	5	3	3	3	3
303		1	1	1	1	1	2	1	1	1	1	1	1	1	1	2	1	1	1	1	1	1		b	b	a	a	b	b	b	3	2	2	3	2	2	2	b			1	2	1	1	1	1	1	1	1
304		1	1	1	1	5	5	5	1	5	1	1	1	5	5	5	1	1	1	1	1	1	ping-pong 2	e	b	b	a	a	a	a	5	2	2	2	5	1	1	b			1	1	1	1	1	1	1	1	1
305
306		2	1	1	1	2	1	1	1	1	2	1	1	2	2	1	1	1	1	1	1	1		d	a	c	d	a	a	c	3	2	5	3	3	2	2	b			3	2	1	2	1	1	1	1	2
307
308		1	1	1	1	2	2	1	1	1	1	1	1	1	1	1	1	1	1	1	1	1		d	b	c	a	b	c	b	3	2	1	1	1	2	2	b		a
309		2	5	1	1	3	2	1	5	1	1	1	1	5	2	5	2	1	1	2	1	1	parkour 5	e	a	a	c	b	b	b	5	1	2	5	1	3	3	b			1	2	1	1	1	1	1	1	1
310		1	1	5	3	2	1	3	1	1	1	3	1	5	5	5	5	1	1	1	1	1	parkour 5, box 5	d	d	e	f		c	e	5	5	5	5	5	5	5	b			4	4	1	5	3	1	1	1	5
311		2	2	1	1	2	1	1	1	1	1	1	1	1	2	1	1	1	1	1	1	1		e	b	c	e	a	b	b	3	3	3	3	3	3	3	b		a
312
313		1	1	1	1	2	2	2	1	1	1	1	1	1	2	1	1	1	1	1	1	1	fireman club 2	d	b	b	b	b	b	b	5	2	3	2	2	3	2	b			1	1	1	1	1	1	1	1	1
314		2	1	1	1	2	3	1	1	1	1	1	1	1	1	1	1	1	1	1	1	1		d	c	c	d	c	c	c	4	3	3	2	4	2	3	b		a
315		1	1	1	1	1	1	1	1	1	1	1	1	1	1	1	1	1	1	1	1	1		e	a,e		f	b	b		5	5	5	5	2	3	3	b		a
316		2	1	2	3	1	1	2	1	1	3	2	1	1	1	1	1	1	1	1	1	1	running with dog 5	d	c	c	f	d	c	b	2	3	4	1	5	5	2	b		a
317		2	1	2	1	2	3	1	2	1	2	2	1	1	2	1	1	1	1	1	1	1		d	d	b	d	c	d	e	3	4	3	2	4	2	4	b			1	1	1	2	1	1	1	1	1
318		2	1	1	1	4	3	1	1	1	1	1	1	1	1	1	1	1	1	1	1	1		d	a	a	f	a	b	d	3	2	4	4	4	4	4	b		a
319		1	1	1	1	1	1	1	1	1	1	1	1	1	2	2	1	1	1	1	1	1	running 4	e	b	b	b	c	b	b	3	3	2	3	3	2	2	b			2	1	1	1	1	1	1	1	2
320		2	1	1	1	2	3	1	1	1	1	1	1	1	1	1	1	1	1	1	1	1		d	c	b	d	c	c	e	3	4	3	4	3	4	4	b		a
321
322		2	2	1	1	2	2	1	2	1	3	1	1	1	1	1	1	1	1	1	1	1		a	c	a	f	c	a	c	1	1	1	3	1	1	1	a	illness		1	1	1	1	1	1	1	3	1
323		2	1	1	1	4	3	3	1	1	2	1	2	4	1	2	4	1	1	1	1	1		e	e	e	f	e	e	e	5	5	4	5	5	5	4	a	illness		2	1	1	1	1	1	1	2	2
324		2	1	1	1	3	5	1	1	1	1	1	1	1	2	1	1	2	1	1	1	1	running with dog 5	d	b	b	f	e	e	e	2	3	3	2	2	2	2	b			1	1	1	1	1	1	1	1	1
325		2	2	2	3	2	5	2	3	1	4	2	1	3	2	1	2	3	1	1	1	1		a	a	a	e	c	d	c	3	3	2	2	3	4	4	b			1	1	1	1	1	1	1	3	1
326		2	4	1	1	3	2	2	1	1	2	3	1	1	2	1	1	1	1	1	1	1		a	b	b	d		c	d	3	2	3	2	4	3	1	a	we lost physical education. The cat was being neutered.		1	1	1	1	2	1	1	1	2
327		1	1	1	1	1	1	5	1	1	5	1	1	1	2	3	1	1	1	1	1	1		b	b	c	f	c	d	c	1	2	1	3	5	5	5	a	illness	a
328		1	1	1	1	2	5	1	1	1	1	1	1	1	1	1	1	1	1	1	1	1	parkour 2	a	a	b	d	c	d	a	2	3	2	3	3	3	4	b			1	1	1	1	1	1	1	1	1
329		1	1	1	1	2	1	5	1	1	1	1	1	2	2	5	1	1	1	1	1	2	fireman 5	a	a	a	f	c	c	e	5	5	5	5	5	5	5	a	we lost physical education		2	5	1	1	1	1	1	1	2
330		1	1	1	1	2	2	1	1	1	1	3	1	1	1	1	1	1	1	1	1	1		a	e	c	a	d	e	d	2	3	1	3	1	4	4	a	we lost physical education		1	1	1	1	1	1	1	1	2
331		1	1	1	1	2	2	3	1	1	1	2	1	1	1	1	2	1	1	1	1	1			a	a	d	c	c	b	2	3	2	4	3	3	4	b		a
332		2	1	1	1	2	3	1	1	1	3	4	1	2	2	3	1	2	1	1	1	1		a	b	b	f	c	c	c	4	3	3	4	3	4	4	b			2	2	1	1	1	1	1	1	2
333		1	1	1	1	1	2	2	1	2	1	2	1	2	1	1	1	1	1	1	1	1		a	b	b	c	c	c	c	4	3	3	4	3	4	4	a	we lost physical education		2	1	1	1	1	1	1	1	1
334		2	2	1	1	1	1	2	1	2	2	2	1	1	2	1	1	1	1	1	1	1	majorettes 3	E	A	A	C	C	C	C	3	5	3	5	2	3	4	B									3
335
336		1	2	1	1	1	1	1	1	1	1	1	1	2	2	1	1	1	1	1	1	1		B	A	E	F	A	A	B	3	4	3	3	4	3	3	A	illnness										2
337		2	1	1	1	1	2	1	1	1	2	1	1	1	2	1	1	1	1	1	1	1	health exercises 2	D	A	A	D	A	B	C	5	5	1	5	1	1	1	B									2		2
338		1	1	1	2	4	1	1	2	1	2	1	1	1	1	1	1	1	1	1	1	1		D	A	B	B	A	A	B	3	2	2	3	2	3	3	B
339		2	2	5	1	3	1	2	1	1	1	4	1	2	2	2	1	1	1	1	1	1	parkour 2	E	C	B	B	D	B	D	3	3	4	3	3	4	3	B					4	2	2				2
340		1			2		5	5		1	2		3	2	1								parkour 5	E	D	D	F	D	C	A					5			B
341		1	1	1	3		2	1	1	1	1	1	1	1	2	1	2	1	1	1	1	1	korfball 3	E	D	D	A	D	C	C	3	2	3	2	4	2	2	B											3
342		1	1	1			2			2	1	1	1	1	1	1	1	1	1	1	1	1	workout 4	D	A	C	B	C	B	B	3	4	5	3	2	3	3	B
343																																								A
344		2	1	2	1	2	2	1	1	2	1	2	1	1	2	1	4	1	1	1	1	1		E	C	D	E	B	C	D	4	2	5	3	3	4	2	B
345		2	2	1	1	2	2	1	1	1	1	1	1	1	1	1	1	2	1	2	1	1	ball games 2	C	A	A	C	A	C	A	2	1	4	3	3	4	2	A	illness	A
346		2	1	1	1	4	2	1	2	1	2	1	1	1	1	1	1	1	1	1	1	1	parkour 2, step aerobic 2	B	A	A	A	A	B	A	1	2	2	2	1	2	1	B										2	2
347
348		1	1	1	1	5	2	2	1	1	2	1	1	1	2	2	1	1	1	1	1	1	badminton 2	D	A	B	E	C	E	B	3	5	2	4	2	1	3	B				2
349		2	1	1	1	2	2	2	1	1	1	1	1	1	1	1	1	2	1	1	1	1		E	C	C	B	A	B	A	1	2	1	2	2	3	1	B		A
350		2	1	1	1	2	1	3	1	1	2	2	1	1	2	1	1	5	1	1	1	1		E	D	D	D	C	C	C	4	3	4	4	2	3	3	B										2
351		2	2	2	1	2	1	1	1	1	2	1	1	1	1	1	1	1	1	1	1	1		d	c	c	c	c	b	b	3	5	3	2	3	3	2	a	I had strained muscles and could barely move.		1	1	1	2	1	1	1	1	1
352		1	1	2	4	2	2	1	3	1	1	2	5	2	1	2	1	1	2	2	1	1	nerf 3	e	a	d	d	d	d	d	3	3	4	4	2	5	3	b			1	2	5	1	2	1	1	1	4
353		1	1	1	1	1	1	1	1	1	1	1	1	1	2	1	1	1	1	1	1	1		e	e	e	d	d	b	c	3	3	3	3	3	3	3	a			1	1	1	1	1	1	1	1	2
354		2	1	1	1	5	5	2	1	1	1	1	1	3	2	1	2	1	1	1	1	1	parkour 2	d	b	b	d	c	e	d	4	3	2	3				b			1	1	1	1	1	1	1	1	3
355		2	3	2	4	3	4	2	1	1	3	1	1	1	2	1	1	1	1	1	1	1		d	c	b	c	b	b	d	3	4	3	2	4	3	4	b			1	1	1	1	1	1	1	2	1
356		1	2	3	1	2	2	1	1	2	4	3	1	1	2	2	2	2	2	1	1	1	parkour 3	d	b	b	e	c	b	d	2	3	3	1	5	5	1	b			1	2	1	2	2	1	1	4	2
357		1	1	2	1	3	2	5	4	2	1	2	1	2	3	1	2	1	1	1	1	1	parkour 5	d	a	c	c	c	e	b	3	4	5	2	1	5	5	b			2	1	1	3	1	1	1	1	4
358		2	3	3	1	2	1	2	2	1	5	1	1	1	2	1	2	1	1	1	1	1		c	c	c	d	c	c	c	4	1	1	5	1	4	4	b			1	1	1	2	2	1	1	2	2
359
360		2	5	5	1	2	5	1	1	1	5	1	1	2	1	2	2	1	1	1	1	1		e	e	e	f	a	e	d	5	3	5	2	5	3	4	b			1	1	1	1	1	1	1	5	1
361		1	1	1	1	1	2	1	1	1	2	1	1	1	1	2	2	1	1	2	1	1	skaut 2	c	c	d	b	a	b	c	1	4	3	4	2	1	1	a	school duties		1	1	1	1	1	1	1	1	1
362		2	2	1	1	2	3	1	1	1	2	2	1	1	2	1	2	1	1	1	1	1		e	e	a	c	b	c	b	5	1	5	5	2	5	4	b			1	1	1	1	1	1	1	2	2
363		2	1	1	1	5	2	1	1	1	2	1	1	1	2	1	1	1	1	1	1	1	riding a horse 2	e	a	b	c	b	c	b	4	5	4	3	5	4	4	b			1	1	1	1	1	2	1	2	1
364		2	2	1	1	2	2	1	1	1	3	1	1	1	2	1	1	1	1	1	1	1		e	a	a	c	c	b	c	3	1	1	3	2	1	2	b			1	1	1	1	2	1	1	2	2
365		2	3	4	1	3	1	2	1	1	3	3	1	2	3	1	1	2	1	2	1	1		c	b	a	c	b	c	a	2	3	5	1	5	5	5	b		a
366
367		2	2	1	1	2	1	1	1	1	2	1	1	1	1	1	1	1	1	1	1	1		d					a	b	4	3	2	5	1	3	5	a	illness	a
368		1	2	1	1	5	1	2	2	5	1	1	1	1	2	1	2	1	2	5	1	1		c	a	a	a	a	b	b	1	3	3	2	2	3	3	b			1	1	1	1	1	1	1	1	1
369		2	5	5	1	2	4	1	5	1	3	2	1	2	2	1	1	2	1	1	1	1	parkour 3	e	e	e	d	c	e	d	4	3	4	3	4	5	5	a	illness		1	1	1	1	1	1	1	3	1
370
371		1	4	5	1	2	2	3	5	1	1	3	1	1	3	1	3	1	1	1	1	1	russia sistema 5	e	d	d	f	c	e	d	1	4	4	3	4	5	5	a	we were in the planetarium	a
372		1	1	1	1	2	1	1	1	2	1	1	1	2	2	1	2	1	1	1	1	1	tennis 2	e	d	a	c	b	b	c	2	1	5	5	2	1	1	a	we were in the planetarium		2	1	1	1	1	1	1	1	2
373		1	1	2	1	2	2	1	1	1	1	1	1	2	2	2	2	2	1	1	1	1	skaut 2	e	b	b	d	c	c	d	2	4	4	3	3	4	3	a	we were in the planetarium		1	1	1	2	1	1	1	1	1
374		1	3	1	1	5	4	3	1	5	5	3	1	5	4	2	5	1	1	1	1	5	parkour 5	e	d	e	f	e	e	c	5	5	5	5	5	5	5	a	we were in the planetarium		5	2	1	1	3	1	1	5	5
375		2	1	1	1	3	4	1	1	2	1	1	1	1	1	1	1	2	2	1	1	1	ballet 2	e	c	c	e	d	e	e	5							a			3	1	1	1	1	1	1	1	1
376		2	1	2	3	5	2	5	1	5	2	1	1	1	1	1	2	1	1	1	1	2	riding a horse 2	e	c	c	a	a	e	e	5	1	3	1	3	3	3	b			1	1	1	1	1	1	1	5	1
377		2	2	1	1	2	3	1	1	1	2	1	1	2	2	2	1	1	3	1	1	1		d	b	a	c	c	b	c	3	1	3	3	3	2	2	a	we were in the planetarium		1	1	1	1	1	1	1	1	1
378		2	2	1	1	2	2	1	1	1	2	1	1	1	1	1	1	1	1	1	1	1		d	b	b	c	b	c	b	4	2	1	1	4	4	4	a	learning		1	1	1	1	2	1	1	2	2
379		2	1	1	1	2	2	1	1	1	2	2	1	1	1	1	1	1	1	1	1	1	majorettes 4	d	a		b	d	c	b	2	3	2	1	5	4	3	a			1	1	1	1	1	1	2	2	1
380		1	1	1	1	2	2	1	2	2	2	2	1	2	2	1	1	1	3	1	1	1	parkour 5	e	d	c	f	d	e	d	4	4	5	4	5	4	4				1	1	1	1	1	1	1	1	1
381		1	1	2	2	3	4	2	1	1	1	2	1	2	4	1	3	1	3	1	1	2	rope climbing 3, high jump 2, running 3	e	d	c	e	c	c	d	5	3	5	3	2	4	2	a	illness		4	1	1	3	1	1	1	1	3
382		2	1	1	1	2	2	2	1	1	2	1	1	1	1	1	1	1	1	1	1	1	fireman 2	d	b	b	f	c	c	a	3	2		3	5	2	1	b			1	1	1	1	1	1	1	1	1
383		2	2	1	2	2	2	1	1	2	3	2	1	1	1	1	1	1	1	1	1	1		e	c	b	d	c	b	b	2	4	2	3	4	5	2	a	illness		1	1	1	1	1	1	2	1	1
384		2	2	1	1	2	2	1	1	1	2	1	1	1	1	1	1	1	1	1	1	1		d	b	b	c		b	b	4	2	1	1	1	4	4	a	learning, we were in the planetarium	a
385		2	1	1	1	2	3	1	1	1	2	2	1	1	1	1	1	1	1	1	1	1			c	a	d	c	d	d	2	3	4	3	3	2	2	b			1	1	1	1	1	1	1	2	1
386		1	1	2	2	2	4	3	1	1	1	1	5	3	3	4	1	1	2	1	1	1	running 2	e	d	d	e	d	c	d	5	2	3	4	4	3	4	b			1	2	2	2	1	1	1	2	1
387
388		2	2	2	1	2	3	1	1	1	3	1	1	1	2	1	1	1	1	1	1	1		d	b	b	b	c	c	b	4	4	3	3	2			b			1	1	1	1	2	1	1	1	1
389		1	1	1	1	1	2	1	1	1	5	1	1	1	1	3	1	1	1	1	1	1	fireman sport 2, health exercises 3	e	e	e	d	c	c	c	4	1	2		3	3	2	a	hockey		1	2	1	1	1	1	1		1
390		1	2	1	1	1	2	1	2	1	3	1	1	1	2	1	1	1	1	2	1	1	climbing 2	e	a	b	b	e	b	c	3	2	3	4	1	2	1	b			1	1	1	1	1	1	1	1	1
391		1	2	2	1	2	2	2	1	2	1	1	1	1	3	1	1	1	1	1	1	2		d	d	d	e	c	e	c	3	5	2	5	3	4	4	b			1	1	1	1	3	1	1	1	1
392		1	2	2	1	1	1	1	1	1	1	1	1	1	1	1	1	1	1	1	1	1		b	b	b	f	c	c	b	2	2	2	2	1	2	2	b			1	1	1	2	2	1	1	1	2
393		1	2	1	1	2	2	2	1	1	1	1	1	1	1	1	1	1	1	1	1	1		e	d	d	c	b	c	b	4	4	5	4	5	5	5	b			1	1	1	1	2	1	1	1	1
394		2	1	1	1	1	1	1	1	1	1	1	1	1	1	1	1	1	1	1	1	1	dexterity 4	e	b	a	b	b	b	b	1	1	1	4	1	3	1	b			1	1	1	1	1	1	1	1	1
395		2	1	2	1	1	2	1	1	1	1	1	1	1	1	1	1	1	1	1	1	1	badminton 2, skaut 2	e	a	a	b	c	b	a	3	3	1	3	1	2	1	b			1	1	1	2	1	1	1	1	1
396		1	4	2	1	1	1	3	1	1	3	2	1	2	1	1	1	1	1	3	1	1	parkour 5	e	e	e	f	c	d	d	4	3	4	5	5	5	4	b			1	1	1	3	1	1	1	5	2
397		2	1	2	1	2	1	1	1	2	1	1	1	2	1	1	1	2	1	1	1	1	bowling 2	d	b	b	d	c	a	b	2	4	3		1	2	1	b			1	1	1	1	1	1	1	1	1
398		1	1	1	3	4	3	1	1	1	1	1	1	2	2		1	1	1	1	1	1		c	e	e	d	b	b	e	3	2	3	4	1	1	3	b			1	2	3	1	1	1	1	1	1
399		2	2	2	1	2	4	1	2	1	1	1	1	1	2	1	1	1	1	1	1	1		d	b	b	c		c	b	4	3	4	3	3	2	3	b			1	1	1	1	2	1	1	1	1
400		1	1	2	1	4	3	2	1	1	2	1	1	5	2	2	1	1	1	1	1	1		c	b	d	e	d	c	c	3	3	5	4	5	5	4	b			2	1	1	1	1	1	1	1	2
401		2	2	2	1	5	2	1	1	1	3	1	1	2	2	1	1	2	1	1	1	1	ballet 3, orientiering running 2, skaut 2	c	a	b	e	c	d	c	4	3	4	2	4	3	4	b			2	1	1	2	2	4	1	4	2
402		1	1	3	1	2	4	2	2	1	1	1	1	1	2	1	2	1	1	1	1	1	orientiering running 3, climbing 4	e	d	d	d	c	c	c	4	5	3	2	3	3	2	b			1	1	1	1	1	1	1	1	1
403		2	1	1	1	2	2	2	1	2	1	1	1	1	1	1	3	1	1	1	1	1		e	a	b	d	a	c	c	5	5	5	5				b			1	1	1	1	1	1	1	1	2
404		2	1	1	2	1	2	1	1	2	1	2	1	1	2	1	2	1	1	1	1	2		c	b	b	d	c	b	c	5	2	4	3	4	2	2	b			1	1	1	1	1	1	1	1	2
405		2	2	1	1	4	2	2	1	1	1	1	1	1	1	1	1	1	1	1	1	2		c	a	a	d	e	c	c	5	3	3	3	2	2	2	a	school		1	1	1	2	2	1	1	1	1
406
407		2	5	2	1	1	5	1	1	1	2	1	1	1	1	1	1	1	1	1	1	1	horse riding 2	d	b	b	f	e	e	e	3	3	3	3	3	3	3	a	i had cold		1	1	1	1	5	1	3	2	1
408		2	3	2	1	2	5	1	1	1	1	1	1	3	5	1	1	1	1	2	1	1		e	a	a	e	e	d	c	4	5	3	4	3	5	4	b			3	1	1	2	2	1	1	1	3
409		1	1	1	1	2	1	1	1	1	1	1	1	2	1	1	1	1	1	1	1	1		e	e	b	a	b	b	a	1	1	3	1	3	1	1	b			2	1	1	1	1	1	1	1	1
410		2	3	1	1	2	2	1	1	1	3	1	1	1	2	1	1	1	1	1	1	1		e	b	b	e	c	c	c	5	3	3	3	3	4	4	b			1	1	1	1	3	1	1	3	2
411		2	1	1	1	2	2	1	1	1	2	1	1	2	1	1	1	1	1	1	1	1	ballet 2	d	a	a	d	e	e	c	4	4	3	4	4	3	3	b			1	1	1	2	1	2	1	2	2
412		2	1	1	1	2	5	1	1	1	1	1	1	1	1	1	1	1	1	1	1	1	badminton 2, rope skipping 2	e	a	b	e	c	c	c	3	3	5	5	3	3	3	b			1	1	1	1	1	1	1	1	1
413		1	1	1	1	2	4	1	1	1	1	1	1	1	1	1	1	1	1	1	1	1		a	b	b	c	a	a	a	3	3	3	3	3	2	2	b			1	1	1	1	1	1	1	1	1
414		2	5	2	1	1	4	1	1	1	2	2	1	1	1	1	1	1	1	1	1	1	horse riding 2	d		b	d	b	c		4	3	2	5	4	5	2				1	1	1	1	4	1	1	1	2
415		2	2	2	1	2	2	1	2	1	3	3	1	1	3	1	1	3	1	1	1	1		a	a	b	d	d	d	c	3	4	5	4	3	3	3	a	illness		1	1	1	2	2	1	1	2	1
416		2	1	1	1	2	5	1	1	1	2	1	1	2	1	1	1	1	1	1	1	1		e	b	a	f	c	d	e	3	3	3	3	3	5	5	b			2	1	1	1	1	1	1	2	2
417		1	1	1	1	1	2	1	1	1	1	1	1	1	1	1	1	1	1	1	1	1		d	a	a	d	c	d	c	3	3	2	3	2	3	2	b			1	1	1	1	1	1	1	1	1
418		2	3	1	1	1	2	1	1	1	2	1	1	1	2	1	1	1	1	1	1	1		e		b	d	c	d	c	4	4	3	4	4	4	2	b			1	1	1	1	3	1	1	2	2
419		1	5	2	1	2	4	3	1	3	1	1	1	2	2	1	1	1	1	1	1	1		e	e	e	f	b	c	c	3	4	2	5	3	2	1	b			1	1	1	1	1	1	1	1	4
420		2	1	2	1	2	4	3	1	1	1	3	1	2	1	1	1	1	1	1	1	1		d	e	e	d	b	b	b	4	4	4	4	4	5	5	a	illness		1	1	1	1	1	1	1	1	2
421		1	1	1	1	1	2	1	1	1	1	1	1	1	1	2	1	1	1	1	1	1		c	b	b	d	c	b	b	3	2	2	3	2	2	2	b			1	2	1	1	1	1	1	1	1
422		1	2	1	1	3	2	4	1	1	2	1	1	1	2	1	2	1	1	1	1	1		e	c	a	e	d	c	c	3	4	2	4	2	2	1	b			1	1	1	1	2	1	1	1	2
423		1	5	2	5	5	5	5	5	5	5	5	1	5	1	4	4	1	1	1	5	5		e	d	d	f	b	b	c	3	3	3	3	3	5	5	b			5	1	1	1	1	1	1	3	5
424		2	3	1	1	4	3	1	1	1	2	1	1	2	1	3	1	1	1	1	1	1		d	e	e	f	d	e	d	5	3	4	4	3	5	5	b			1	1	1	1	5	1	1	1	1
425		1	2	2	1	2	5	2	1	2	2	1	1	2	3	1	1	1	4	1	1	2		a	b	c	d	d	e	c	3	2	5	3	4	2	2	b			1	1	1	2	2	1	1	2	3
426		1	1	3	1	5	2	4	3	2	1	3	1	4	3	1	1	1	1	1	1	1	scooter 5	d	e	e	f	c	b	c	2	3	3	3	5	5	1	b			3	1	1	1	1	1	1	1	3
427		1	2	1	1	2	3	1	1	1	1	1	1	2	1	1	1	1	1	2	1	1		c	c	c	f	a	c	c	3	2	3	4	2	4	4	a	parents and learning		2	1	1	1	1	1	1	1	2
428		2	2	2	2	2	2	2	1	1	2	1	1	2	2	1	1	1	1	1	1	1	majorettes 2	e	a	a	d	d	c	b	2	4	2	4	4	3	2	b			1	1	1	1	2	1	2	2	1
429		2	1	1	1	2	2	1	1	1	1	1	1	1	1	1	2	1	1	1	1	1	rope skipping 2, running 2	d	c	a	c	a	b	b	1	1	1	1	1	3	1	b		a
430		1	1	1	2	5	4	5	1	5	2	2	2	3	4	5	1	1	1	1	1	5		c	a	a	a	b	e	b	3	2	2	3	2	2	4	b			1	5	1	1	1	1	1	1	1
431		1	2	2	1	3	2	1	2	1	1	5	1	3	3	1	2	1	2	1	1	2	parkour 5	e	c	b	f	d	d	e	4	5	4	4	5	5	5	b		a
432		1	1	2	1	2	3	1	1	1	1	1	1	1	2	1	1	1	1	1	1	1	sokol 2, skaut 2, running 2	d	a	a	d	b	a	a	1	3	3	3	4	2	2	a	dentist		1	1	1	1	2	1	1	1	1
433		1	1	1	2	1	1	1	1	1	1	1	1	2	1	1	1	1	1	1	1	1					a	b	b	a	1	1	1	1	1	3	1	b			2	1	1	1	1	1	1	1	1
434		1	3	3	3	2	5	1	1	2	1	2	1	1	1	1	1	1	1	1	1	3		e	b	b	f	d	d	d	1	5	3	4	1	5	5	b			3	1	1	3	2	1	1	1	1
435		1	1	1	1	2	3	2	1	1	1	1	1	1	2	2	2	1	1	1	1	2		e	d	e	c	c	c	b	3	2	4	3	4	2	4	a	My broken nose prevented me. Because I had to be in the hospital.		1	2	1	1	1	1	1	1	1
436		2	2	1	1	3	2	1	1	1	2	1	1	1	2	1	1	2	1	1	1	1		e	d	e	d	c	c	e	5	3	4	4	5	4	4	b			1	1	1	1	2	1	1	1	2
437		1	1	1	1	3	4	1	1	1	1	1	1	2	2	1	1	1	1	1	1	1		d	c	d	d	d	c	c	3	3	3	3	3	3	3	b			1	1	1	1	1	1	1	1	2
438		2	1	2	1	2	3	2	1	2	4	2	1	1	2	1	2	1	1	1	1	1		d	b	c	f	c	c	b	2	4	5	3	2	3	3	a	illness		1	1	1	1	1	1	1	2	2
439		2	1	3	1	2	2	1	1	1	2	1	1	1	1	1	3	1	1	1	1	1		d	b	a	a	a	c	b	2	1	3	2	2	2	2	a			1	1	1	1	1	1	1	2	2
440		2	1	1	1	3	4	1	1	1	2	2	1	1	3	1	2	1	1	1	1	1		e	c	d	d	c	d	d	4	3	4	5	4	5	4				1	1	1	1	1	1	1	1	2
441		2	2	1	1	3	2	1	1	1	4	1	1	1	1	1	1	1	1	1	1	1	ballet 2	e	b	d	b	a	c	d	4	2	3	3	1	2	2	b			1	1	1	1	1	2	1	1	1
442		1	1	1	2	5	5	5	1	4	5	4	1	2	1	2	3	1	1	1	1	5		d	c	c	c	c	c	b	3	2	2	4	2	1	4	b			2	2	1	1	1	1	1	5	2
443		2	2	3	1	2	3	1	1	1	2	1	1	1	2	1	1	1	1	1	1	1		d	b	b	f	c	b	c	5	2	3	5	3	2	2	b			1	1	1	2	2	1	1	2	2
444		2	2	1	1	1	1	1	1	2	1	1	1	1	1	1	1	1	1	1	1	1		d	a	a	c	b	a	a	1	1	3	1	2	1	1	b			1	1	1	1	1	1	1	1	1
445		2	1	2	1	2	2	2	1	2	3	2	1	1	2	1	2	1	1	1	1	1		d	b	c	d	c	c	c	5	5	1	5	1	3	4	b			1	1	1	1	1	1	1	3	1
446
447		1	1	1	1	3	1	1	1	1	1	1	1	1	3	2	1	1	1	1	1	1		d	a	b	b	b	b	a	2	1	1	2	1	2	1	b		a
448		1	2	1	1	2	4	2	2	1	1	5	1	1	2	1	3	1	1	1	1	1		d	b	e	f	e	d	d	4	4	3	4	4	4	5	b			1	1	1	1	5	2	1	1	1
449		2	1	1	2	3	3	1	1	2	1	3	1	1	1	3	5	1	1	1	1	1	riding a horse 3	e	d	d	f	e	d	d	4	3	5	4	5	3	3	b			1	1	1	1	1	1	1	1	3
450		1	1	1	1	3	3	1	1	1	1	1	1	1	1	3	1	1	1	1	1	1		c	d	d	d	c	d	c	2	3	3	4	3	2	2	a	family		1	1	1	1	1	1	1	1	2
[truncated: 90 more columns]
